# Supplementary material for: Tissue-specific roles of peroxisomes revealed by expression meta-analysis
Source: Biol Direct. 2024 Feb 16;19:14. doi: 10.1186/s13062-024-00458-1 (PMC10873952; doi:10.1186/s13062-024-00458-1)
Supplement: Supplementary file 2 — Additional file 2: Table S1 Peroxisomal proteomics, pathway-related genes, developmental clusters. [file 13062_2024_458_MOESM2_ESM.xlsx]

## Sheet: PEROXISOMAL_PROTEOMICS
		Homo sapiens		Mus Musculus
Protein	Gene name	UniProt IDs		Expressed in mice	Gene names	UniProt IDs		Selected for further Analysis	Pathway
ATP-binding cassette sub-family D member 3	ABCD3	P28288		yes	Abcd3 Pmp70 Pxmp1;Abcd3 mCG_126778;Abcd3	P55096;Q91VT3;Q3UNS0;Q9DBZ6;Q3U645;A0A0G2JDI9		yes	Peroxisomal Beta oxidation
Dihydroxyacetone phosphate acyltransferase	GNPAT	O15228		yes	Gnpat Dhapat;Gnpat mCG_130941;Gnpat	P98192;Q545P6;Q8R390;Q3TKG9;Q3UBU1		yes	Plasmalogen Synthesis
Peroxisome assembly protein 12	PEX12	O00623;A0PJ54;K7ELY8;A0A075B773		yes	Pex12;Pex12 OTTMUSPWKG00059404 mCG_11692	Q8VC48;Q5SWQ8;Q3TLN1		yes	Peroxisomal Biogenesis
Peroxisomal biogenesis factor 3	PEX3	P56589;Q7Z6V3		yes	Pex3	Q9QXY9;Q3UIG2;D3Z6X4;D3Z6X3;E9QA46;Q8C6F0		yes	Peroxisomal Biogenesis
Acyl-coenzyme A thioesterase 8	ACOT8	O14734		yes	Acot8 Pte1 Pte2;Acot8 mCG_17519	P58137;Q3U965
Peroxisomal acyl-coenzyme A oxidase 1	ACOX1	Q15067;A0A024R8T3;A0A024R8L7;K7ENF1;K7ESC7		yes	Acox1 Acox Paox;Acox1	Q9R0H0;A2A848		yes	Peroxisomal Beta oxidation
Peroxisomal acyl-coenzyme A oxidase 2	ACOX2	Q99424;H7C4Q2;C9J0G0		yes	Acox2	Q9QXD1;Q3UNF3		yes	Peroxisomal Beta oxidation
Catalase (EC 1,11,1,6)	CAT	P04040		yes	Cat Cas-1 Cas1;Cat mCG_9645	P24270;A2AL20
2-hydroxyacyl-CoA lyase 1	HACL1	Q9UJ83		yes	Hacl1 Hpcl Phyh2	Q9QXE0		yes	Alpha oxidation
Peroxisomal membrane protein 11A (HsPEX11p)	PEX11A/PX11A	O75192;H0YMC7;Q29R61;B2R8C6		yes	Pex11a	Q9Z211;Q3UER4		yes	Peroxisomal Biogenesis
Phytanoyl-CoA dioxygenase	PHYH/PAHX	O14832		yes	Phyh Ln1 Lnap1 Pahx;Phyh mCG_15452	O35386;Q3TPC7		yes	Alpha oxidation
Peroxisomal membrane protein 4	PXMP4	Q9Y6I8;Q6FIF5		yes	Pxmp4 Pmp24	Q9JJW0		yes	Peroxisomal Membrane Permeability
Acyl-CoA-binding domain-containing protein 5	ACBD5	Q5T8D3;B7Z2R7		yes	Acbd5	Q5XG73;E9QNH7
Peroxisomal 2,4-dienoyl-CoA reductase	DECR2	Q9NUI1		yes	Decr2 Pdcr	Q9WV68		yes	Peroxisomal Beta oxidation
Lon protease homolog 2	LONP2	Q86WA8		yes	Lonp2	Q9DBN5		yes	Perixisomal Biogenesis
Non-specific lipid-transfer protein	SCP2	P22307		yes	Scp2 Scp-2	P32020		yes	Peroxisomal Beta oxidation
Peroxisomal sarcosine oxidase (PSO)	PIPOX/SOX	Q9P0Z9		yes	Pipox Pso;Pipox mCG_10817	Q9D826;Q3UEJ8
Peroxisomal membrane protein PEX16	PEX16	Q9Y5Y5		yes	Pex16	Q91XC9		yes	Peroxisomal Biogenesis
Peroxisome biogenesis factor 2	PEX2	P28328		yes	Pex2 Paf1 Pmp35 Pxmp3;Pex2 Pxmp3 mCG_140310	P55098;Q91YZ5		yes	Peroxisomal Biogenesis
Carnitine O-acetyltransferase	CRAT/CACP	P43155		yes	Crat	P47934
Peroxisomal carnitine O-octanoyltransferase	CROT/OCTC	Q9UKG9		yes	Crot Cot	Q9DC50		yes	Peroxisomal Beta oxidation
D-amino-acid oxidase	DAO/OXDA	P14920		yes	Dao Dao1;Dao	P18894;A0A0R4J203		yes	Biosynthesis of BAs, PUFAs and Ether Lipids
Bifunctional epoxide hydrolase 2	EPHX2/HYES	P34913		yes	Ephx2 Eph2	P34914		yes	Biosynthesis of BAs, PUFAs and Ether Lipids
Peroxisomal multifunctional enzyme type 2 (MFE-2)	HSD17B4/DHB4	P51659;G5E9S2;E7EWE5;E7ET17		yes	Hsd17b4 Edh17b4	P51660		yes	Peroxisomal Beta oxidation
Peroxisomal membrane protein PEX14	PEX14	O75381;K7EK59		yes	Pex14	Q9R0A0;Q9QX52;D6RH82		yes	Peroxisomal Biogenesis
Peroxisomal acyl-coenzyme A oxidase 3	ACOX3	O15254		yes	Acox3	Q9EPL9;Q3TAW3;Q8C178;E9Q296;A0A0J9YVH1		yes	Peroxisomal Beta oxidation
Long-chain-fatty-acid--CoA ligase 1	ACSL1	P33121		yes	Acsl1 Acsl2 Facl2	P41216
Peroxisomal bifunctional enzyme (PBE)	EHHADH/ECHP	Q08426		yes	Ehhadh	Q9DBM2		yes	Peroxisomal Beta oxidation
Glutathione S-transferase kappa 1	GSTK1	Q9Y2Q3;C9JNT3		yes	Gstk1	Q9DCM2		yes	ROS and D-AA Metabolism
Acyl-CoA dehydrogenase family member 11	ACAD11/ACD11	Q709F0		yes	Acad11	Q80XL6;A0A0R4J0I6		yes	Peroxisomal and Mitochondrial Beta oxidation
Alpha-methylacyl-CoA racemase	AMACR	Q9UHK6		yes	Amacr Macr1	O09174		yes	Alpha oxidation, Beta oxidation
Bile acid-CoA:amino acid N-acyltransferase	BAAT	Q14032		yes	Baat	Q91X34		yes	Biosynthesis of BAs, PUFAs and Ether Lipids
Mitochondrial fission 1 protein	FIS1	Q9Y3D6		yes	Fis1 Ttc11	Q9CQ92		yes	Mitochondrial and Peroxisomal Fission
Hydroxyacid oxidase 2	HAO2/HAOX2	Q9NYQ3		yes	Hao2 Hao3 Haox2	Q9NYQ2
Peroxisomal trans-2-enoyl-CoA reductase	PECR	Q9BY49		yes	Pecr	Q99MZ7		yes	Biosynthesis of BAs, PUFAs and Ether Lipids
Peroxisomal membrane protein 2	PXMP2	Q9NR77		yes	Pxmp2 Pmp22;Pxmp2 mCG_134215	P42925;Q5D073		yes	Peroxisomal Membrane Permeability
Peroxisome assembly factor 2 (PAF-2)	PEX6	Q13608;A0A024RD09		yes	Pex6	Q99LC9		yes	Peroxisomal Biogenesis
Peroxisomal targeting signal 1 receptor	PEX5	P50542		yes	Pex5 Pxr1	O09012		yes	Peroxisomal Biogenesis
ATP-binding cassette sub-family D member 1	ABCD1	P33897;Q2PRN6;A6NEP8		yes	Abcd1 Ald Aldgh;Abcd1	P48410;A2ALN0		yes	Peroxisomal Beta oxidation
Very long-chain acyl-CoA synthetase (VLACS)	SLC27A2/S27A2	O14975		yes	Slc27a2 Acsvl1 Facvl1 Fatp2 Vlacs Vlcs;Slc27a2	O35488;A2ANX6		yes	Alpha oxidation, Beta oxidation
Peroxisome biogenesis factor 10	PEX10	O60683;A0A024R0A4;D6RBB0;Q6FGN0;A0A024R068;D6RA89		yes	Pex10	B1AUE5		yes	Peroxisomal Biogenesis
Peroxisomal membrane protein 11B	PEX11B/PX11B	O96011;H7C3V6;A0A024R4E7		yes	Pex11b	Q9Z210;E9PXK7		yes	Peroxisomal Biogenesis
Dehydrogenase/reductase SDR family member 4	DHRS4	Q9BTZ2		yes	Dhrs4 D14Ucla2	Q99LB2
Delta(3,5)-Delta(2,4)-dienoyl-CoA isomerase	ECH1	Q13011		yes	Ech1	O35459
Transmembrane protein 135	TMEM135/TM135	Q86UB9		yes	Tmem135;Tmem135 mCG_15145	Q9CYV5;Q8C8G3;D3YUX0
Mitochondrial amidoxime reducing component 2 (mARC2)	MARC2	Q969Z3		yes	Marc2 Mg87 Mosc2	Q922Q1
Peroxisomal NADH pyrophosphatase NUDT12	NUDT12	Q9BQG2		yes	Nudt12	Q9DCN1
Alkyldihydroxyacetonephosphate synthase	AGPS/ADAS	O00116;Q53S12;Q53SN7;A0A1B0GWA2;Q53SG6;B8ZZ81		yes	Agps	Q8C0I1;A2AL50;Q8BKC4;Q3TNW8;H3BKN2;H3BIY5;A2AL49		yes	Biosynthesis of BAs, PUFAs and Ether Lipids
Isocitrate dehydrogenase [NADP] cytoplasmic	IDH1/IDHC	O75874		yes	Idh1	O88844
Peroxiredoxin-5	PRDX5	P30044		yes	Prdx5 Prdx6	P99029
Serine--pyruvate aminotransferase	AGXT/SPYA	P21549		yes	Agxt Agxt1 SPYA	O35423
Enoyl-CoA delta isomerase 2	ECI2	O75521;A0A0C4DGA2		yes	Eci2 Peci;Eci2	Q9WUR2;Q3TCD4;E9Q7A8;E9PYC6;E9PUY9;E9PVM6;E9Q858;E9PYA9
Isochorismatase domain-containing protein 1	ISOC1	Q96CN7		yes	Isoc1	Q91V64
Peroxisomal membrane protein PMP34	SLC25A17/PM34	O43808;F6RTR7;B0QYW5		yes	Slc25a17 Pmp34 Pmp35	O70579		yes	Peroxisomal Membrane Permeability
Peroxisome biogenesis factor 1	PEX1	O43933;H7BZH3;A0A0C4DG33		yes	Pex1	Q5BL07;D3Z5A7;F7CF88;F6RUH9;A0A0G2JE39		yes	Peroxisome Biogenesis
Hydroxyacid oxidase 1	HAO1/HAOX1	Q9UJM8;A8K058		yes	Hao1 Gox1 Hao-1;Hao1 mCG_9861	Q9WU19;Q3UEE8
Acyl-coenzyme A thioesterase 4	ACOT4	Q8N9L9		yes	Acot4 Pte1b Pte2b;Acot4 mCG_140566	Q8BWN8;Q14DI6		yes	Peroxisomal Beta oxidation
Hydroxymethylglutaryl-CoA lyase	HMGCL	P35914		yes	Hmgcl	P38060
Fatty aldehyde dehydrogenase	ALDH3A2	P51648		yes	Aldh3a2 Ahd-3 Ahd3 Aldh3 Aldh4;Aldh3a2	P47740;Q99PH4		yes	Alpha oxidation
Prostaglandin reductase 3	ZADH2/PTGR3	Q8N4Q0		yes	Zadh2 Ptgr3;Zadh2 mCG_120307	Q8BGC4;Q14AZ9
Peroxisomal membrane protein 11C	PEX11G/PX11C	Q96HA9;M0R328		yes	Pex11g Pex11c	Q6P6M5;Q3TN90		yes	Peroxisome Biogenesis
Peroxisomal leader peptide-processing protease	TYSND1/TYSD1	Q2T9J0		yes	Tysnd1	Q9DBA6		yes	Peroxisome Biogenesis
D-aspartate oxidase (DASOX)	DDO/OXDD	Q99489		yes	Ddo	Q922Z0		yes	ROS and D-AA Metabolism
Peroxisomal membrane protein PEX13	PEX13	Q92968		yes	Pex13	Q9D0K1;D6RH41		yes	Peroxisome Biogenesis
3-ketoacyl-CoA thiolase B	ACAA1B	P09110		yes	Acaa1b Acaa1 THIKB	Q8VCH0
Insulin-degrading enzyme	IDE	P14735		yes	Ide	Q9JHR7;F6RPJ9
Malonyl-CoA decarboxylase	MLYCD/DCMC	O95822		yes	Mlycd	Q99J39
Uricase (EC 1,7,3,3) (Urate oxidase)	UOX			yes	Uox;Uox mCG_11801	P25688;Q543J0
ATPase family AAA domain-containing protein 1	ATAD1	Q8NBU5		yes	Atad1	Q9D5T0
Fatty acyl-CoA reductase 1	FAR1/FACR1	Q8WVX9;E9PNW8		yes	Far1	Q922J9;D3Z072;D3Z4N9;D3Z5W6		yes	Biosynthesis of BAs, PUFAs and Ether Lipids
Hydroxysteroid dehydrogenase-like protein 2	HSDL2	Q6YN16		yes	Hsdl2	Q2TPA8
Isocitrate dehydrogenase [NADP]	IDH2	P48735		yes	Idh2;Idh2 mCG_19451	P54071;A0A0U1RPR1;D6RIL6;A0A0U1RP68
Nucleoside diphosphate-linked moiety X motif 19	NUDT19	A8MXV4		yes	Nudt19 D7Rp2e	P11930
Enoyl-CoA delta isomerase 3	ECI3			yes	Eci3	Q78JN3;E9PY42
3-ketoacyl-CoA thiolase A	ACAA1A			yes	Acaa1a Acaa1 THIKA	Q921H8
Peroxisomal N(1)-acetyl-spermine/spermidine oxidase	PAOX	Q6QHF9		yes	Paox Pao	Q8C0L6
Peroxisomal coenzyme A diphosphatase NUDT7	NUDT7	P0C024		yes	Nudt7	Q99P30
Acyl-coenzyme A amino acid N-acyltransferase 1	ACNAT1			yes	Acnat1	A2AKK5;A2AKK6
Putative acyl-coenzyme A thioesterase 6	ACOT6	Q3I5F7		yes	Acot6	Q32Q92
Mpv17-like protein	MPV17L/MP17L	Q2QL34		yes	Mpv17l	Q99MS3
Acyl-coenzyme A thioesterase 3	ACOT3			yes	Acot3 Pte1a Pte2 Pte2a	Q9QYR7
Fatty acid-binding protein	FABP1	P07148;Q6FGL7		yes	Fabp1 Fabpl;Fabp1 mCG_127278 Tysd1	P12710;Q3V2F7
Superoxide dismutase	SOD1	P00441		yes	Sod1	P08228
PEX5-related protein	PEX5L	Q8IYB4		yes	Pex5l Pex2 Pex5r Pxr2	Q8C437
3-ketoacyl-CoA thiolase	ACAA1/THIK	P09110;A0A024R2M6		no				yes	Peroxisomal Beta oxidation
Serine hydrolase-like protein	SERHL			yes	Serhl	Q9EPB5
Peroxisome assembly protein 26	PEX26	Q7Z412;A0A024R100;E9PRC5;A0A0S2Z5M7		yes	Pex26	Q8BGI5;D3Z3F5;D3Z323		yes	Peroxisome Biogenesis
Long-chain-fatty-acid--CoA ligase 5	ACSL5			no
Protein Mpv17	MPV17	P39210		yes	Mpv17	P19258
Glycerol-3-phosphate dehydrogenase	GPD1			no
Dehydrogenase/reductase SDR family member 7B	DHRS7B			no
Acyl-coenzyme A thioesterase 1	ACOT1			no
L-lactate dehydrogenase A chain	LDHA			no
Malate dehydrogenase	MDH1			no
von Willebrand factor A domain-containing protein 8	VWA8			no
ATP-binding cassette sub-family D member 2	ABCD2	Q9UBJ2		yes	Abcd2 Aldr;Abcd2 mCG_21309;Abcd2	Q61285;A0A0R4J0U5;Q3TU16;Q3UYE0		yes	Peroxisomal Beta oxidation
Acyl-coenzyme A amino acid N-acyltransferase 2	ACNAT2			yes	Acnat2	Q8BGG9
Microsomal glutathione S-transferase 1	MGST1	P10620;A0A024RAX2		yes	Mgst1	E9QJW0
Isopentenyl-diphosphate Delta-isomerase 1	IDI1	Q13907		yes	Idi1;Idi1 mCG_4413	P58044;G3XA48
Long-chain-fatty-acid--CoA ligase 4	ACSL4	O60488		yes	Acsl4 Acs4 Facl4	Q9QUJ7
Peroxiredoxin-1	PRDX1			no
Inosine-5'-monophosphate dehydrogenase 2	IMPDH2	P12268		yes	Impdh2;Impdh2 IMPDH mCG_16503	P24547;Q3UAT9
Peroxisomal biogenesis factor 19	PEX19	P40855;B7Z6I5;B7Z8B3;E9PS71;Q5QNY5;A0A0S2Z497;H0YDY4		yes	Pex19 Pxf;Pex19 mCG_4480	Q8VCI5;Q3TDI5		yes	Peroxisome Biogenesis
Long-chain-fatty-acid--CoA ligase 6	ACSL6	Q9UKU0		yes	Acsl6 Facl6	Q91WC3
Dynamin-1-like protein	DNM1L	O00429		yes	Dnm1l Drp1	Q8K1M6		yes	Peroxisome Biogenesis
60 kDa heat shock protein	HSPD1	P10809;A0A024R3X4		yes	Hspd1 Hsp60	P63038
Xanthine dehydrogenase/oxidase	XDH	P47989		yes	Xdh	Q00519
Long-chain-fatty-acid--CoA ligase 3	ACSL3	O95573		yes	Acsl3 Acs3 Facl3	Q9CZW4
Fibronectin type III domain-containing protein 5	FNDC5	Q8NAU1		yes	Fndc5 Frcp2 Pep	Q8K4Z2
3-hydroxy-3-methylglutaryl-coenzyme A reductase	HMGCR/HMDH	P04035		yes	Hmgcr	Q01237
Meiosis regulator and mRNA stability factor 1	MARF1	Q9Y4F3;F8VVB8;G8JLP4		yes	Marf1 Kiaa0430 Lkap;Marf1 4921513D23Rik BC031575	Q8BJ34;Q6IS63
Mitochondrial antiviral-signaling protein	MAVS	Q7Z434		yes	Mavs Ips1 Visa	Q8VCF0
Mitochondrial fission factor	MFF	Q9GZY8		yes	Mff	Q6PCP5;F7B1A4;F6VAL0;F7BC60;E0CYB9;F7CTF8;E0CYI3		yes	Peroxisome Biogenesis
Nitric oxide synthase	NOS2	P35228		yes	Nos2 Inosl	P29477
Phosphatidylinositol 3-kinase catalytic subunit type 3	PIK3C3	Q8NEB9		yes	Pik3c3 Vps34	Q6PF93
HRAS-like suppressor 3	PLA2G16/PLAT3	P53816		yes	Pla2g16 H-rev107 Hrasls3 Hrev107	Q8R3U1
Ras-related protein Rab-8B	RAB8B	Q92930		yes	Rab8b;Rab8b Rab8B mCG_48944	P61028;Q0PD49
Synaptotagmin-7	SYT7	O43581		yes	Syt7	Q9R0N7
Stimulator of interferon genes protein	TMEM173	Q86WV6		yes	Tmem173 Eris Mita Mpys Sting	Q3TBT3
Transmembrane protein 35A/Novel acetylcholine receptor chaperone	TMEM35A/NACHO	Q53FP2		yes	Tmem35a Tmem35	Q9D328
Cytochrome b5	CYB5A			no
NADH-cytochrome b5 reductase 3	CYB5R3			no
5-hydroxyisourate hydrolase	URAH			yes	Urah	Q9CRB3
Peroxisomal targeting signal 2 receptor	PEX7	O00628		yes	Pex7	P97865		yes	Peroxisomal Biogenesis
Phosphomevalonate kinase	PMVK	Q15126		yes	Pmvk	Q9D1G2;Q3THA3;D3YXP6
Tetratricopeptide repeat protein 1	TTC1	Q99614		yes	Ttc1	Q91Z38
Vimentin	VIM	P08670		yes	Vim;Vim mCG_15706	P20152;Q5FWJ3
Acyl-coenzyme A oxidase-like protein	ACOXL	Q9NUZ1;A0A0C4DG10		yes	Acoxl	Q9DBS4
A-kinase anchor protein 11	AKAP11	Q9UKA4		yes	Akap11;Akap11 mKIAA0629	E9Q777;Q6ZQ80;Q8BSJ2;E9Q774
Fatty acyl-CoA reductase 2	FAR2/FACR2	Q96K12		yes	Far2	Q7TNT2		yes	Biosynthesis of BAs, PUFAs and Ether Lipids
Mitochondrial ubiquitin ligase activator of NFKB 1	MUL1	Q969V5		yes	Mul1 Gide	Q8VCM5
Calcium-independent phospholipase A2-gamma	PNPLA8/PLPL8	Q9NP80		yes	Pnpla8 Ipla22 Ipla2g	Q8K1N1
Peroxisomal testis-specific protein 1	PXT1	Q8NFP0		yes	Pxt1 Stepp	Q8K459
KICSTOR complex protein SZT2	SZT2	Q5T011;A0A0C4DG05		yes	Szt2	A2A9C3;V9GXW1
E3 ubiquitin-protein ligase TRIM37	TRIM37/TRI37	O94972		yes	Trim37 Kiaa0898	Q6PCX9		yes	Pexophagy
Superoxide dismutase [Mn]	SOD2			no
CCR4-NOT transcription complex subunit 1	CNOT1	A5YKK6		yes	Cnot1 Kiaa1007	Q6ZQ08
Dual specificity mitogen-activated protein kinase kinase 2	MAP2K2	P36507		yes	Map2k2 Mek2 Mkk2 Prkmk2	Q63932
ATP-binding cassette sub-family D member 4	ABCD4	O14678		no
ADP-ribosylation factor 1	ARF1	P84077;A0A024R3Q3		yes	Arf1	P84078
Golgi-specific brefeldin A-resistance guanine nucleotide exchange factor 1	GBF1	Q92538		yes	Gbf1	Q6DFZ1
Heat-responsive protein 12, isoform CRA_a	HRSP12	A0A024R9H2		no
Isopentenyl-diphosphate delta-isomerase 2	IDI2	Q9BXS1		yes	Idi2 Gm9745	Q8BFZ6
Laccase domain-containing protein 1	LACC1	Q8IV20		yes	Lacc1	Q8BZT9
Transketolase (TK)	TKT	P29401		no
Putative 2-oxo-4-hydroxy-4-carboxy-5-ureidoimidazoline decarboxylase	URAD	A6NGE7		yes	Urad Prhoxnb	Q283N4
Hydroxymethylglutaryl-CoA synthase	HMGCS2			no
Acetyl-CoA acetyltransferase	ACAT1			no
Acyl-coenzyme A thioesterase 12	ACOT12			no
Saccharopine dehydrogenase-like oxidoreductase	SCCPDH			no
Dehydrogenase/reductase SDR family member 2	DHRS2			no
Transforming protein RhoA	RHOA			no
Alcohol dehydrogenase 1A	ADH1A			no
3 beta-hydroxysteroid dehydrogenase/Delta 5-->4-isomerase type 3	HSD3B3			no
Protein ABHD14B	ABHD14B			no
Multifunctional protein ADE2	PAICS			no
Glucose-6-phosphate 1-dehydrogenase	G6PD			no
Carboxymethylenebutenolidase homolog	CMBL			no
Endoribonuclease LACTB2	LACTB2			no
Na(+)/H(+) exchange regulatory cofactor NHE-RF1	SLC9A3R1			no
Transmembrane protein 5	TMEM5			no
mitochondrial amidoxime reducing component 1	MARC1			no
Protein Smaug homolog 1	SAMD4A			no
Hexokinase-2	HK2			no
Hexokinase-1	HK1			no
Acyl-CoA-binding domain-containing protein 4	ACBD4			no
Glutaminase kidney isoform, mitochondrial	GLS			no
Coiled-coil domain-containing 18	CCDC18			no
Succinyl-CoA:3-ketoacid coenzyme A transferase 1, mitochondrial	OXCT1			no
Acetyl-coenzyme A synthetase	ACSS1			no
Vacuolar protein sorting 13 homolog D	VPS13D			no
2-iminobutanoate/2-iminopropanoate deaminase	RIDA	P52758		yes	Rida Hrp12	P52760
Unconventional myosin-Va	MYO5A			yes	Myo5a Dilute	Q99104
Acyl-coenzyme A thioesterase 5	ACOT5			yes	Acot5	Q6Q2Z6
Amiloride-sensitive amine oxidase	AOC1	P19801		yes
Caveolin-1	CAV1			yes
Coiled-coil domain-containing protein 33	CCDC33			yes	Ccdc33	Q3ULW6
Ketimine reductase mu-crystallin	CRYM	Q14894		yes
Glyoxylate reductase/hydroxypyruvate reductase	GRHPR	Q9UBQ7		yes
Phospholipid-metabolizing enzyme A-C1	HRASLS			yes	Hrasls Hrasrs	Q9QZU4
Diphosphomevalonate decarboxylase	MVD			no
Pro-opiomelanocortin	POMC	P01189		no
Serine hydrolase-like protein 2	SERHL2/SEHL2	Q9H4I8		no
Solute carrier family 22 member 21	SLC22A21			yes	Slc22a21 Octn3 Slc22a9;Slc22a21 mCG_13774;Slc22a21	Q9WTN6;A2RSK7;F6YI98;D6RDB6
Carbamoyl-phosphate synthase	CPS1			no
Protein disulfide-isomerase A6	PDIA6			no
UDP-glucuronosyltransferase 1-1	UGT1A1			no
Ras-related protein Rab-2A	RAB2A			no
Vesicle-associated membrane protein-associated protein A	VAPA§			no
Vesicle-associated membrane protein-associated protein B/C	VAPB§			no
Actin, cytoplasmic 2	ACTG1			no
Farnesyl pyrophosphate synthase	FDPS			no
Mevalonate kinase (MK)	MVK/KIME			yes	KIME	Q9R008
Acetyl-CoA acetyltransferase	ACAT2			no
cDNA FLJ55296, highly similar to Homo sapiens WD repeat domain 42A (WDR42A), mRNA	-	B7Z2P6		no
Uncharacterized protein	G3V3G9	G3V3G9		no
Not listed in del Rio excel sheet
Myeloid cell surface antigen CD33 (Sialic acid-binding Ig-like lectin 3) (Siglec-3) (gp67) (CD antigen CD33)	CD33	P20138
Protein DEPP1 (Decidual protein induced by progesterone) (Fasting-induced gene protein) (FIG)	DEPP1	Q9NTK1		yes		Q8K2F3
Pejvakin (Autosomal recessive deafness type 59 protein)	PJVK	Q0ZLH3		yes		Q0ZLH2
Mitochondrial basic amino acids transporter	SLC25A29/ORNT3	Q8N8R3		yes		Q8BL03
Next to BRCA1 gene 1 protein	NBR1	Q14596		yes		P97432		yes	Pexophagy
Sequestosome-1	SQST1M	Q13501		yes		Q64337		yes	Pexophagy
Ganglioside-induced differentiation-associated protein 1	GDAP1	Q8TB36		yes		O88741		yes
Mitochondrial Beta oxidation Genes for further Analysis:
Acyl-coenzyme A synthetase 3	ACSM3	Q53FZ2		yes		Q53FZ2		yes	Mitochondrial Beta Oxidation
Acyl-coenzyme A synthetase 2B	ACSM2B	Q68CK6		no		Q68CK6		yes	Mitochondrial Beta Oxidation
Acyl-coenzyme A synthetase 2A	ACSM2A	Q08AH3		yes		Q08AH3		yes	Mitochondrial Beta Oxidation
Carnitine O-palmitoyltransferase 1	CPT1a	P50416		yes		P50416		yes	Mitochondrial Beta Oxidation
Carnitine O-palmitoyltransferase 1 B	CPT1b	Q92523		yes		Q92523		yes	Mitochondrial Beta Oxidation
Carnitine O-palmitoyltransferase 1	CPT1c	Q8TCG5		yes		Q8TCG5		yes	Mitochondrial Beta Oxidation
Carnitine O-palmitoyltransferase 2	CPT2	P23786		yes		P23786		yes	Mitochondrial Beta Oxidation
Mitochondrial carnitine/acylcarnitine carrier protein	SLC25A20	O43772		yes		O43772		yes	Mitochondrial Beta Oxidation
Very long-chain specific acyl-CoA dehydrogenase	ACADVL	P49748		yes		P49748		yes	Mitochondrial Beta Oxidation
Long-chain specific acyl-CoA dehydrogenase	ACADL	P28330		yes		P28330		yes	Mitochondrial Beta Oxidation
Medium-chain specific acyl-CoA dehydrogenase	ACADM	P11310		yes		P11310		yes	Mitochondrial Beta Oxidation
Short-chain specific acyl-CoA dehydrogenase	ACADS	P16219		yes		P16219		yes	Mitochondrial Beta Oxidation
Short/branched chain specific acyl-CoA dehydrogenase	ACADSB	P45954		yes		P45954		yes	Mitochondrial Beta Oxidation
Complex I assembly factor ACAD9	ACAD9	Q9H845		yes		Q9H845		yes	Mitochondrial Beta Oxidation
Acyl-CoA dehydrogenase family member 10	ACAD10	Q6JQN1		yes		Q6JQN1		yes	Mitochondrial Beta Oxidation
Trifunctional enzyme subunit alpha	HADHA,HADH/ECHA	P40939		yes		P40939		yes	Mitochondrial Beta Oxidation
Trifunctional enzyme subunit beta	HADHB	P55084		yes		P55084		yes	Mitochondrial Beta Oxidation
Enoyl-CoA hydratase	ECHS1	P30084		yes		P30084		yes	Mitochondrial Beta Oxidation
Hydroxyacyl-coenzyme A dehydrogenase	HADH	Q16836		yes		Q16836		yes	Mitochondrial Beta Oxidation
Enoyl-CoA delta isomerase 1	ECI1	P42126		yes		P42126		yes	Mitochondrial Beta Oxidation
3-ketoacyl-CoA thiolase	ACAA2	P42765		yes		P42765		yes	Mitochondrial Beta Oxidation
2,4-dienoyl-CoA reductase 1	DECR1	Q16698		yes		Q9CQ62		yes	Mitochondrial Beta Oxidation

## Sheet: PATHWAY-GENES
Gene	Name	UniProt ID Hs	Ensemble ID Hs	UniProt ID Mm	Ensemble ID Mm	Pathway	Developmental Cluster
PHYH	Phytanoyl-CoA dioxygenase	O14832	ENSG00000107537	O35386	ENSMUSG00000026664	a-Oxidation	Heart/Liver
HACL1	2-hydroxyacyl-CoA lyase 1	Q9UJ83	ENSG00000131373	Q9QXE0	ENSMUSG00000021884	a-Oxidation	Kidney/Liver/Reproductive System
ALDH3A2	Aldehyde dehydrogenase family 3 member A2	P51648	ENSG00000072210	P47740	ENSMUSG00000010025	a-Oxidation	Liver
SLC27A2	Long-chain fatty acid transport protein 2	O14975	ENSG00000140284	O35488	ENSMUSG00000027359	a-Oxidation	Liver
AMACR	Alpha-methylacyl-CoA racemase	Q9UHK6	ENSG00000242110	O09174	ENSMUSG00000022244	a-Oxidation	Liver
BAAT	Bile acid-CoA:amino acid N-acyltransferase	P50416	ENSG00000110090	P97742	ENSMUSG00000024900	BA Biosynthesis	Heart/Liver
DAO	D-amino-acid oxidase	P0C024	ENSG00000140876	Q99P30	ENSMUSG00000031767	DAAs	Heart/Liver
DDO	D-aspartate oxidase	P14920	ENSG00000110887	P18894	ENSMUSG00000042096	DAAs	Liver
DNM1L	Dynamin-1-like protein	O00429	ENSG00000087470	Q8K1M6	ENSMUSG00000022789	Fission	CNS
GDAP1	Ganglioside-induced differentiation-associated protein 1	Q8TB36	ENSG00000104381	O88741	ENSMUSG00000025777	Fission	CNS
FIS1	Mitochondrial fission 1 protein	Q9Y3D6	ENSG00000214253	Q9CQ92	ENSMUSG00000019054	Fission	Heart/Liver
MFF	Mitochondrial fission factor	Q9GZY8	ENSG00000168958	Q6PCP5	ENSMUSG00000026150	Fission	Kidney/Liver/Reproductive System
TRIM37	E3 ubiquitin-protein ligase TRIM37	O94972	ENSG00000108395	Q6PCX9	ENSMUSG00000018548	Metabolite Flux	CNS
ABCD2	ATP-binding cassette sub-family D member 2	Q9UBJ2	ENSG00000173208	Q61285	ENSMUSG00000055782	Metabolite Flux	CNS Development
ABCD3	ATP-binding cassette sub-family D member 3	P28288	ENSG00000117528	P55096	ENSMUSG00000028127	Metabolite Flux	Heart/Kidney/Liver, CNS Development
PXMP2	Peroxisomal membrane protein 2	Q9NR77	ENSG00000176894	P42925	ENSMUSG00000029499	Metabolite Flux	Liver
SLC25A17	Peroxisomal membrane protein PMP34	O43808	ENSG00000100372	O70579	ENSMUSG00000022404	Metabolite Flux	Prenatal Expression
PXMP4	Peroxisomal membrane protein 4	Q9Y6I8	ENSG00000101417	Q9JJW0	ENSMUSG00000000876	Metabolite Flux	Ubiquitous Expression
ABCD1	ATP-binding cassette sub-family D member 1	P33897	ENSG00000101986	P48410	ENSMUSG00000031378	Metabolite Flux	Ubiquitous Expression
CPT1B	Carnitine O-palmitoyl- transferase 1, muscle	Q8TCG5	ENSG00000169169	Q8BGD5	ENSMUSG00000007783	Mitochondrial b-Oxidation	CNS
CPT1A	Carnitine O-palmitoyl- transferase 1	Q92523	ENSG00000205560	Q924X2	ENSMUSG00000078937	Mitochondrial b-Oxidation	CNS Development
ACAD9	Acyl-CoA dehydrogenase family member 9	Q6JQN1	ENSG00000111271	Q8K370	ENSMUSG00000029456	Mitochondrial b-Oxidation	Heart/Kidney/Liver, CNS Development
ACADL	Long-chain specific acyl-CoA dehydrogenase	P49748	ENSG00000072778	P50544	ENSMUSG00000018574	Mitochondrial b-Oxidation	Heart/Liver
ACAD10	Acyl-CoA dehydrogenase family member 10	P40939	ENSG00000084754	Q8BMS1	ENSMUSG00000025745	Mitochondrial b-Oxidation	Heart/Liver
ACAA2	3-ketoacyl-CoA thiolase	Q16698	ENSG00000104325	Q9CQ62	ENSMUSG00000028223	Mitochondrial b-Oxidation	Heart/Liver
ACADSB	Short/branched chain specific acyl-CoA dehydrogenase	P11310	ENSG00000117054	P45952	ENSMUSG00000062908	Mitochondrial b-Oxidation	Heart/Liver
HADHA	Trifunctional enzyme subunit alpha	P55084	ENSG00000138029	Q99JY0	ENSMUSG00000059447	Mitochondrial b-Oxidation	Heart/Liver
ECHS1	Enoyl-CoA hydratase	Q16836	ENSG00000138796	Q61425	ENSMUSG00000027984	Mitochondrial b-Oxidation	Heart/Liver
ECI1	Enoyl-CoA delta isomerase 1	P42126	ENSG00000167969	P42125	ENSMUSG00000024132	Mitochondrial b-Oxidation	Heart/Liver
ACADM	Medium-chain specific acyl-CoA dehydrogenase	P28330	ENSG00000115361	P51174	ENSMUSG00000026003	Mitochondrial b-Oxidation	Liver
SLC25A20	Mitochondrial carnitine/ acylcarnitine carrier protein	P16219	ENSG00000122971	Q07417	ENSMUSG00000029545	Mitochondrial b-Oxidation	Liver
HADHB	Trifunctional enzyme subunit beta	P30084	ENSG00000127884	Q8BH95	ENSMUSG00000025465	Mitochondrial b-Oxidation	Liver
CPT1C	Carnitine O-palmitoyl- transferase 1, brain	P23786	ENSG00000157184	P52825	ENSMUSG00000028607	Mitochondrial b-Oxidation	Liver
HADH	Hydroxyacyl-coenzyme A dehydrogenase	P42765	ENSG00000167315	Q8BWT1	ENSMUSG00000036880	Mitochondrial b-Oxidation	Liver
CPT2	Carnitine O-palmitoyl- transferase 2	O43772	ENSG00000178537	Q9Z2Z6	ENSMUSG00000032602	Mitochondrial b-Oxidation	Liver
ACADS	Short-chain specific acyl-CoA dehydrogenase, mitochondrial	P45954	ENSG00000196177	Q9DBL1	ENSMUSG00000030861	Mitochondrial b-Oxidation	Liver
DECR1	2,4-dienoyl-CoA reductase	Q9NUI1	ENSG00000242612	Q9WV68	ENSMUSG00000036775	Mitochondrial b-Oxidation	Liver
ACADVL	Very long-chain specific acyl-CoA dehydrogenase	Q9H845	ENSG00000177646	Q8JZN5	ENSMUSG00000027710	Mitochondrial b-Oxidation	Ubiquitous Expression
HSD17B4	D-bifunctional protein	P51659	ENSG00000133835	P51660	ENSMUSG00000024507	Peroxisomal b-Oxidation	Heart/Kidney/Liver, CNS Development
CROT	Carnitine O-octanoyl- transferase	Q9UKG9	ENSG00000005469	Q9DC50	ENSMUSG00000003623	Peroxisomal b-Oxidation	Liver
ACAA1	3-ketoacyl-CoA thiolase	P09110	ENSG00000060971	Q921H8	ENSMUSG00000036138	Peroxisomal b-Oxidation	Liver
ACBD5	Acyl-CoA-binding domain-containing protein 5	Q9UJM8	ENSG00000101323	Q9WU19	ENSMUSG00000027261	Peroxisomal b-Oxidation	Liver
EHHADH	L-bifunctional protein	Q08426	ENSG00000113790	Q9DBM2	ENSMUSG00000022853	Peroxisomal b-Oxidation	Liver
ACOX1	Peroxisomal acyl- coenzyme A oxidase 1	Q15067	ENSG00000161533	Q9R0H0	ENSMUSG00000020777	Peroxisomal b-Oxidation	Liver
ACOX2	Peroxisomal acyl- coenzyme A oxidase 2	Q99424	ENSG00000168306	Q9QXD1	ENSMUSG00000021751	Peroxisomal b-Oxidation	Liver
ACOT4	Peroxisomal succinyl-coenzyme A thioesterase	Q8N9L9	ENSG00000177465	Q8BWN8	ENSMUSG00000052392	Peroxisomal b-Oxidation	Liver
ACBD4	Acyl-CoA-binding domain-containing protein 4	Q8NC06	ENSG00000181513	A2AHR2	ENSMUSG00000056938	Peroxisomal b-Oxidation	Liver
ACOX3	Peroxisomal acyl- coenzyme A oxidase 3	O15254	ENSG00000087008	Q9EPL9	ENSMUSG00000029098	Peroxisomal b-Oxidation	Ubiquitous Expression
ACOT8	Acyl-coenzyme A thioesterase 8	O14734	ENSG00000101473	P58137	ENSMUSG00000017307	Peroxisomal b-Oxidation	Ubiquitous Expression
PEX11B	Peroxin 11b	O96011	ENSG00000131779	Q9Z210	ENSMUSG00000028102	Peroxisome Biogenesis	CNS
PEX5	Peroxin 5	P50542	ENSG00000139197	O09012	ENSMUSG00000005069	Peroxisome Biogenesis	CNS
PEX3	Peroxin 3	P56589	ENSG00000034693	Q9QXY9	ENSMUSG00000019809	Peroxisome Biogenesis	Heart/Kidney/Liver
PEX12	Peroxin 12	O00623	ENSG00000108733	Q8VC48	ENSMUSG00000018733	Peroxisome Biogenesis	Heart/Kidney/Liver
PEX19	Peroxin 19	P40855	ENSG00000162735	Q8VCI5	ENSMUSG00000003464	Peroxisome Biogenesis	Heart/Kidney/Liver
PEX2	Peroxin 2	P28328	ENSG00000164751	P55098	ENSMUSG00000040374	Peroxisome Biogenesis	Heart/Kidney/Liver
PEX13	Peroxin 13	Q92968	ENSG00000162928	Q9D0K1	ENSMUSG00000020283	Peroxisome Biogenesis	Heart/Kidney/Liver, CNS Development
LONP2	Lon protease homolog 2, peroxisomal	Q86WA8	ENSG00000102910	Q9DBN5	ENSMUSG00000047866	Peroxisome Biogenesis	Heart/Liver
PEX7	Peroxin 7	O00628	ENSG00000112357	P97865	ENSMUSG00000020003	Peroxisome Biogenesis	Heart/Liver
PEX11G	Peroxin 11g	Q96HA9	ENSG00000104883	Q6P6M5	ENSMUSG00000069633	Peroxisome Biogenesis	Kidney/Liver/Reproductive System
TYSND1	Peroxisomal leader peptide-processing protease	Q2T9J0	ENSG00000156521	Q9DBA6	ENSMUSG00000020087	Peroxisome Biogenesis	Kidney/Liver/Reproductive System
PEX11A	Peroxin 11a	O75192	ENSG00000166821	Q9Z211	ENSMUSG00000030545	Peroxisome Biogenesis	Liver
PEX6	Peroxin 6	Q13608	ENSG00000124587	Q99LC9	ENSMUSG00000002763	Peroxisome Biogenesis	Prenatal Expression
PEX1	Peroxin 1	O43933	ENSG00000127980	Q5BL07	ENSMUSG00000005907	Peroxisome Biogenesis	Prenatal Expression
PEX26	Peroxin 26	Q7Z412	ENSG00000215193	Q8BGI5	ENSMUSG00000067825	Peroxisome Biogenesis	Prenatal Expression
PEX16	Peroxin 16	Q9Y5Y5	ENSG00000121680	Q91XC9	ENSMUSG00000027222	Peroxisome Biogenesis	Ubiquitous Expression
PEX14	Peroxin 14	O75381	ENSG00000142655	Q9R0A0	ENSMUSG00000028975	Peroxisome Biogenesis	Ubiquitous Expression
PEX10	Peroxin 10	O60683	ENSG00000157911	B1AUE5	ENSMUSG00000029047	Peroxisome Biogenesis	Ubiquitous Expression
NBR1	Next to BRCA1 gene 1 protein	Q14596	ENSG00000188554	P97432	ENSMUSG00000017119	Pexophagy	Heart/Kidney/Liver
SQSTM1	Sequestosome-1	Q13501	ENSG00000161011	Q64337	ENSMUSG00000015837	Pexophagy	Heart/Liver
FAR1	Fatty acyl-CoA reductase 1	Q96K12	ENSG00000064763	Q7TNT2	ENSMUSG00000030303	Plasmalogen Biosynthesis	CNS Development
GNPAT	Dihydroxyacetone phosphate acyltransferase	O00116	ENSG00000018510	Q8C0I1	ENSMUSG00000042410	Plasmalogen Biosynthesis	Heart/Kidney/Liver, CNS Development
FAR2	Fatty acyl-CoA reductase 2	O15228	ENSG00000116906	P98192	ENSMUSG00000031985	Plasmalogen Biosynthesis	Heart/Kidney/Liver, CNS Development
AGPS	Alkyldihydroxyacetonephosphate synthase	Q6IAN0	ENSG00000109016	Q99J47	ENSMUSG00000042569	Plasmalogen Biosynthesis	Ubiquitous Expression
ECI2	Peroxisomal 3,2-trans-enoyl-CoA isomerase	O75521	ENSG00000198721	Q9WUR2	ENSMUSG00000021417	PUFA Biosynthesis	Heart/Liver
EPHX2	Bifunctional epoxide hydrolase 2	Q9Y2Q3	ENSG00000197448	Q9DCM2	ENSMUSG00000029864	ROS	Heart/Liver
GSTK1	Glutathione S-transferase kappa 1	Q6QHF9	ENSG00000148832	Q8C0L6	ENSMUSG00000025464	ROS	Kidney/Liver/Reproductive System
CAT	Catalase	P34913	ENSG00000120915	P34914	ENSMUSG00000022040	ROS	Liver
