# Supplementary material for: Tissue-specific roles of peroxisomes revealed by expression meta-analysis
Source: Biol Direct. 2024 Feb 16;19:14. doi: 10.1186/s13062-024-00458-1 (PMC10873952; doi:10.1186/s13062-024-00458-1)
Supplement: Supplementary file 3 — Additional file 3: Table S2 Figure source data. [file 13062_2024_458_MOESM3_ESM.xlsx]

## Sheet: Hs_Transcriptomics
Gene	Brain (mean, SD, N)			Heart (mean, SD, N)			Kidney (mean, SD, N)			Liver (mean, SD, N)
PEX5	11.5482	3.49087	54	5.73265	1.53655	45	7.14055	1.78485	37	7.87057	2.65791	50
PEX7	2.33548	1.10219	54	4.25806	3.88518	45	4.2659	2.84361	37	3.28936	1.3144	50
TYSND1	1.58363	0.681554	54	1.81613	0.892179	45	2.45309	1.64721	37	3.02156	1.44766	50
LONP2	7.34047	1.97606	54	8.87509	2.75813	45	7.0672	1.35224	37	16.3818	10.1755	50
PEX13	3.22969	2.12333	54	4.15622	1.65174	45	4.11524	1.67844	37	6.77719	2.1736	50
PEX14	6.0008	2.96684	54	5.81296	2.24323	45	4.86553	2.48659	37	7.4348	2.92384	50
PEX2	6.81172	2.38423	54	8.11494	2.20387	45	10.0002	2.05643	37	7.66538	1.33463	50
PEX10	6.51811	2.25712	54	5.4859	1.87943	45	5.28893	2.29635	37	6.37422	3.7871	50
PEX12	2.55319	0.733651	54	2.69875	1.46243	45	2.46916	1.03842	37	2.41424	0.992345	50
PEX1	3.02843	2.26389	54	3.35278	1.3481	45	4.15334	1.27096	37	3.18988	1.24074	50
PEX6	8.72555	3.22601	54	7.78687	3.80991	45	7.58086	3.37019	37	8.98861	4.18202	50
PEX26	2.49528	1.01704	54	1.61831	0.611486	45	2.27337	0.464278	37	1.93678	0.636485	50
PEX3	4.04327	1.38383	54	5.43485	2.46096	45	6.03662	2.24209	37	7.4433	4.19838	50
PEX16	6.41472	4.26487	54	3.35326	1.41676	45	4.59426	2.33668	37	8.35243	3.17997	50
PEX19	8.45401	4.62692	54	11.4868	4.44009	45	10.9896	3.22427	37	17.6402	8.02817	50
PEX11A	2.33821	0.864597	54	2.44885	1.77707	45	3.12867	1.18199	37	6.59296	5.03327	50
PEX11B	15.3764	10.1303	54	9.75232	2.38532	45	11.5743	2.91864	37	9.90052	3.03329	50
PEX11G	1.01596	1.04884	54	0.847685	0.661162	45	1.92413	1.72604	37	4.80128	3.89612	50
FIS1	50.9035	47.202	54	66.8548	51.2648	45	42.4274	20.0827	37	63.6593	26.7426	50
MFF	14.8692	3.18462	54	14.405	5.16804	45	13.4248	3.20823	37	9.29254	1.67899	50
DNM1L	15.9072	6.61566	54	13.4756	4.79579	45	10.1653	3.62046	37	7.14258	3.48195	50
GDAP1	15.8411	9.36228	54	1.66242	1.5669	45	2.89468	2.69925	37	1.13746	0.799354	50
NBR1	12.5329	3.34373	54	14.849	5.00209	45	17.7027	4.52189	37	18.6237	5.38782	50
SQSTM1	27.8489	10.8714	54	45.2659	27.2171	45	28.8402	12.9361	37	57.9344	29.4619	50
TRIM37	14.4179	10.9527	54	4.93043	2.65478	45	4.24345	2.19008	37	2.98997	1.42908	50
SLC25A17	5.06885	1.79008	54	2.92626	1.50238	45	5.1988	1.38565	37	5.61665	1.8135	50
PXMP2	3.98339	1.42415	54	9.11797	4.42217	45	7.31756	2.01129	37	35.8196	14.5634	50
PXMP4	2.02765	1.42773	54	2.56986	1.73066	45	1.85541	0.908726	37	3.0431	1.35133	50
ABCD1	1.39115	1.00051	54	3.22967	1.51018	45	2.20351	1.6697	37	2.95168	1.31747	50
ABCD2	1.63846	1.63464	54	0.441482	0.16864	45	0.0714812	0.0504661	37	0.0257474	0.066541	50
ABCD3	6.30468	3.10205	54	7.7792	4.19853	45	10.0282	2.7788	37	23.2207	8.96371	50
CAT	9.56466	4.49363	54	23.7892	13.7596	45	47.6861	25.2854	37	236.808	153.351	50
EPHX2	2.46679	1.53896	54	7.47281	3.37187	45	24.3209	12.9162	37	49.941	37.0544	50
GSTK1	13.5682	4.12955	54	49.3702	24.4698	45	38.2432	17.0013	37	71.1609	31.5686	50
DAO	3.46929	0.156821	54	0.00777571	0.0431155	45	9.38136	5.52582	37	19.877	23.3988	50
DDO	0.702701	0.734142	54	3.27329	5.50895	45	1.33894	1.4193	37	3.70435	3.81264	50
PHYH	5.59928	3.02003	54	24.4918	27.3411	45	23.4053	14.3845	37	115.707	64.0746	50
HACL1	3.59383	1.14611	54	3.16666	1.19263	45	4.99644	1.4648	37	9.50579	7.15601	50
ALDH3A2	7.68455	2.4294	54	11.1897	3.187	45	24.876	6.25857	37	43.0511	23.9868	50
SLC27A2	0.835671	0.930413	54	0.278985	2.67343	45	20.6427	10.6183	37	53.4638	49.0554	50
AMACR	0.639791	0.109253	54	1.0828	0.116654	45	13.0272	0.550087	37	17.4836	1.03208	50
ACOX1	4.78936	2.26082	54	5.82398	2.40754	45	6.83943	2.21588	37	27.9838	17.1239	50
ACOX2	0.689062	0.373016	54	5.52915	4.06301	45	6.56995	4.91055	37	38.153	40.711	50
ACOX3	2.4135	0.941262	54	4.51507	1.85303	45	2.10477	0.682941	37	3.8799	1.56156	50
EHHADH	0.82703	0.498333	54	2.37789	1.60503	45	17.4023	10.9829	37	59.6378	71.8867	50
HSD17B4	11.9279	4.2914	54	15.3217	6.99702	45	15.9644	3.16797	37	53.5616	17.8803	50
ACAA1	9.24186	3.4026	54	14.8226	6.61413	45	25.9397	11.4213	37	101.875	51.0883	50
ACOT4	0.958992	1.25426	54	0.397769	0.329031	45	2.03861	1.90534	37	3.325	2.59024	50
ACOT8	6.51023	3.93522	54	4.98301	1.99791	45	4.14465	1.48449	37	5.60549	1.91144	50
CROT	1.89225	0.807639	54	1.74732	0.972474	45	3.94066	1.28513	37	8.13107	5.58368	50
ACBD4	3.3054	2.40128	54	2.52062	1.33301	45	3.96903	2.82961	37	11.6109	15.5177	50
ACBD5	9.55721	3.47934	54	11.5752	6.86682	45	9.04575	3.05633	37	12.6841	7.92035	50
CPT1A	3.34866	1.96566	54	11.9262	7.15964	45	9.73841	6.56601	37	15.7913	15.2595	50
CPT1B	1.75517	0.132219	54	23.597	1.01317	45	2.42932	0.0632176	37	2.46475	0.0800933	50
CPT1C	10.5298	4.95465	54	1.40106	1.05775	45	1.2188	1.74503	37	0.359763	0.699579	50
CPT2	2.46254	1.75662	54	6.95738	4.52166	45	8.14923	4.3876	37	18.5053	13.1148	50
SLC25A20	4.25184	1.45541	54	18.2952	20.3231	45	5.84889	2.75076	37	41.151	35.2786	50
ACADS	2.99525	1.92648	54	19.441	17.5191	45	9.38952	9.6216	37	44.1336	37.1811	50
ACADSB	3.80477	2.352	54	8.76139	10.1268	45	12.6048	6.43659	37	100.297	70.7804	50
ACADM	9.07365	3.97047	54	35.9183	21.9047	45	37.6836	9.85981	37	52.8699	26.934	50
ACADL	0.319616	0.397548	54	1.16803	1.08478	45	2.86792	1.89288	37	4.96919	6.11275	50
ACADVL	33.6346	14.4212	54	124.144	120.698	45	55.0307	35.7896	37	137.291	65.442	50
ACAD9	6.03387	2.15659	54	8.41593	3.80028	45	6.89678	1.99979	37	9.99147	3.74738	50
ACAD10	2.17009	1.31825	54	4.2538	1.2939	45	4.6365	1.81785	37	4.82064	1.92192	50
HADHA	22.7659	8.94244	54	94.7432	83.672	45	37.2383	13.0194	37	59.7991	30.8825	50
HADHB	20.9137	7.08221	54	143.014	135.419	45	40.8351	19.8768	37	58.1725	28.3174	50
ECHS1	39.5988	21.5492	54	64.9287	67.8927	45	82.3493	63.5551	37	219.551	289.039	50
HADH	9.09829	5.9666	54	40.4211	40.9169	45	24.4141	8.5122	37	46.0644	30.3221	50
ACAA2	10.7568	4.89102	54	36.6862	20.3499	45	50.5321	18.9871	37	129.5	78.106	50
DECR1	5.20809	2.8554	54	62.3835	54.2856	45	19.6066	8.83606	37	55.2908	45.6068	50
ECI1	7.72247	4.37525	54	37.2515	26.1111	45	18.3673	10.3719	37	35.7449	12.2267	50
BAAT	0.249152	0.365762	54	0.0502049	0.155299	45	0.067477	0.119247	37	113.933	155.033	50
PECI	8.70645	3.27012	54	27.1432	15.2545	45	16.3288	9.63607	37	41.8239	18.8051	50
FAR1	9.9804	5.6654	54	9.38942	6.30448	45	7.50334	5.37928	37	3.89074	3.50543	50
FAR2	2.5008	1.94339	54	1.41853	0.739946	45	3.00526	3.01501	37	1.04429	0.7926	50
GNPAT	13.8601	6.61079	54	19.8849	7.16215	45	12.5126	3.80199	37	15.2999	3.74744	50
AGPS	4.07823	2.99519	54	4.97165	3.50936	45	5.4323	2.87815	37	8.26695	4.63501	50

## Sheet: Hs_Proteomics
Gene	Brain (mean, SD, N)			Heart (mean, SD, N)			Kidney (mean, SD, N)			Liver (mean, SD, N)
PEX5	6.22	0.204124	3	5.22333	0.464495	3	5.51667	0.504271	3	5.71333	0.943693	3
PEX7	6.37333	0.338854	3	6.98333	1.02217	3	6.79333	1.00324	3	7.62	0.567509	3
TYSND1	5.04333	0.580651	3	4.89	0.433359	3	5.25667	0.587329	3	4.94333	0.488831	3
LONP2	5.4	0.0408248	3	4.95333	0.806074	3	5.17667	0.70244	3	5.44333	0.604557	3
PEX13	5.24333	0.126579	3	5.31	0.511534	3	5.13333	0.743879	3	5.18333	0.449098	3
PEX14	6.03333	0.343155	3	4.49	1.55861	3	5.65667	0.536677	3	6.08667	0.654336	3
PEX2	3.22703	0	3	3.43855	0	3				4.07159	0.0367048	3
PEX10	5.79	0.289943	3	5.16667	0.510316	3	5.26333	0.445147	3	5.29	0.269815	3
PEX12	5.57	0.094163	3	5.40333	0.371872	3	5.36667	0.347019	3	5.35	0.259615	3
PEX1	5.05667	0.319305	3	4.98	0.436883	3	5.11333	0.449098	3	5.09	0.473357	3
PEX6	5.15333	0.142906	3	4.97333	0.220051	3	5.13	0.134907	3	5.02333	0.180616	3
PEX26	5.55	0.0326599	3	5.06667	0.304449	3	5.32333	0.279563	3	5.24	0.165731	3
PEX3	5.31333	0.10274	3	5.22333	0.522898	3	5.42	0.425519	3	5.62667	0.514868	3
PEX16	5.46667	0.557634	3	4.83	0.72351	3	5.25667	0.801055	3	5.35	0.474412	3
PEX19	5.86333	0.458282	3	5.25667	0.53481	3	5.46667	0.478632	3	5.31333	1.17735	3
PEX11A	4.2125	0	3							4.65891	0.194508	3
PEX11B	5.71667	0.543834	3	5.33	0.470815	3	5.84	0.485867	3	5.68	0.637495	3
PEX11G	3.84392	0	3				4.56401	0.754313	3	5.77864	0.373495	3
FIS1	6.35333	0.610701	3	6.47333	1.00828	3	6.39	0.838689	3	6.92333	0.90042	3
MFF	6.22667	0.322731	3	5.12	1.82024	3	5.89667	0.380905	3	5.27333	0.411528	3
DNM1L	6.64333	0.788937	3	5.58333	1.44454	3	5.51333	1.3759	3	4.64333	1.33492	3
GDAP1	6.81361	0.673897	3	4.45436	0.143811	3	4.63411	0.591672	3	4.33608	0.183571	3
NBR1	4.0698	0	3	3.37238	0	3	3.29235	0	3	3.66355	5.439e-16	3
SQSTM1	5.89	0.254689	3	5.20333	0.96996	3	5.39	0.640781	3	5.43667	0.815693	3
TRIM37	3.32266	0	3	2.90663	5.439e-16	3
SLC25A17	5.07	0.216487	3	5.03333	0.411528	3	5.30667	0.228668	3	5.05667	0.210608	3
PXMP2	5.39	0.240555	3	5.79333	0.482102	3	6.13333	0.686262	3	6.59	0.587253	3
PXMP4	5.59333	0.134743	3	5.3	0.454386	3	5.46333	0.339051	3	5.76667	0.172498	3
ABCD1	5.12333	0.295785	3	4.38	1.55463	3	4.95	0.950929	3	5.55667	0.870109	3
ABCD2	5.72	0.181842	3	4.91667	0.739023	3	4.60667	0.487465	3	3.97333	0.187853	3
ABCD3	5.57	0.416653	3	4.98667	1.27175	3	5.67667	0.825321	3	6.05333	0.882962	3
CAT	6.47	0.496454	3	6.61667	0.406147	3	7.10333	0.810651	3	8.06667	0.751946	3
EPHX2	4.94667	0.734862	3	5.18	0.916224	3	6.74	0.850216	3	7.31333	0.687863	3
GSTK1	5.86	0.443697	3	6.75	0.642858	3	6.77333	0.7523	3	7.32	0.756615	3
DAO	5.51	0.822476	3	5.28667	0.239768	3	6.88667	0.994395	3	6.67667	1.27897	3
DDO	5.44667	0.106562	3	5.41667	0.290325	3	5.37667	0.40549	3	5.40333	0.226029	3
CPT1A	5.03333	0.980351	3	5.49333	0.764606	3	5.90667	0.800847	3	5.82667	1.30129	3
CPT1B	5.60667	1.01273	3	7.15667	0.953636	3	5.58333	1.00307	3	5.35667	0.23471	3
CPT1C	5.87333	0.436527	3	5.06333	0.318991	3	5.07333	0.359382	3	4.68333	0.161314	3
CPT2	5.10667	0.866115	3	5.74667	0.903339	3	6.24	0.771622	3	6.78333	0.857956	3
SLC25A20	5.61667	0.583457	3	6.57	0.796869	3	6.14667	0.811761	3	7.35	0.433667	3
ACADS	6.04333	0.139124	3	6.30667	0.897045	3	6.08	0.958784	3	7.18	0.630767	3
ACADSB	5.99	0.441437	3	6.21	0.783837	3	6.66	1.00253	3	7.74333	0.449172	3
ACADM	6.15333	0.281938	3	7.36	0.890431	3	7.05667	1.17071	3	7.63667	1.0121	3
ACADL	5.01	0.508003	3	5.41333	0.468852	3	6.04	0.58589	3	6.14333	0.413468	3
ACADVL	5.88333	0.854179	3	7.15667	1.54057	3	6.7	1.12098	3	7.60667	0.710039	3
ACAD9	5.55333	0.530178	3	5.49667	1.0789	3	5.66667	0.869189	3	5.59	0.857438	3
ACAD10	5.10333	0.188031	3	5.27	0.837655	3	5.63	0.764068	3	5.41333	0.533687	3
HADHA	6.51667	0.740915	3	7.5	1.07427	3	6.79667	1.3194	3	7.53333	1.2685	3
HADHB	6.34667	1.08696	3	7.81	1.24932	3	6.92	1.15204	3	7.56333	1.24216	3
ECHS1	7.02333	0.221711	3	7.08333	1.09825	3	7.30333	1.25444	3	8.33667	0.77155	3
HADH	6.72333	0.557992	3	7.32667	0.967551	3	7.14	1.12083	3	7.82	0.850059	3
ACAA2	6.43667	0.174611	3	7.32	0.731072	3	7.58667	0.950099	3	8.14333	1.1938	3
DECR1	6.35	0.800666	3	7.86667	0.889994	3	7.05	1.07446	3	8.03667	0.780185	3
ECI1	6.37333	0.338854	3	6.98333	1.02217	3	6.79333	1.00324	3	7.62	0.567509	3
ACOX1	5.74333	0.348361	3	5.4	0.686003	3	5.98	0.842496	3	6.61	0.889981	3
ACOX2	5.10333	0.103387	3	5.75667	0.437137	3	6.23667	0.739114	3	6.83667	0.669942	3
ACOX3	4.79333	0.565351	3	4.51667	0.959074	3	4.77333	0.767738	3	5.12	0.612536	3
EHHADH	5.14333	0.682463	3	5.32667	0.804667	3	6.95333	1.17019	3	7.8	0.708002	3
HSD17B4	6.47333	0.422401	3	5.80333	1.13421	3	6.43	0.74793	3	7.54333	0.675492	3
ACAA1	5.68333	0.869495	3	5.51667	1.00201	3	6.37	1.33119	3	7.14333	1.36563	3
ACOT4	5.32	0.0163299	3	4.85667	0.244994	3	5.29333	0.265372	3	5.11667	0.413548	3
ACOT8	5.40667	0.80624	3	5.33	0.60349	3	5.41333	0.694854	3	5.54333	0.527531	3
CROT	4.98	0.195107	3	4.96333	0.957578	3	5.21333	0.992819	3	5.78667	0.877813	3
ACBD4										6.48181	1.17882	3
ACBD5	5.62	0.735391	3	5.15667	0.384216	3	5.08333	0.449172	3	4.31333	0.241431	3
PHYH	5.4	0.355809	3	5.68	0.6103	3	5.93333	1.06628	3	6.86667	0.747187	3
HACL1	5.62	0.146969	3	5.16	0.470815	3	5.51667	0.473591	3	5.85	0.62311	3
ALDH3A2	6.16	0.339509	3	5.55667	1.04907	3	6.65	0.677692	3	7.15333	0.773578	3
SLC27A2	5.03	0.553353	3	5.22667	0.922039	3	6.72333	0.600241	3	7.13667	0.66735	3
AMACR	5.53333	0.0492161	3	5.21333	0.69543	3	6.45667	0.555718	3	6.23333	0.836235	3
BAAT										5.78522	1.95539	3
PECI	5.34922	0.879559	3	5.81576	0.691151	3	6.00977	0.982857		6.29192	0.9795	3
FAR1	5.14667	0.196016	3	5.15667	0.384216	3	5.08333	0.449172	3	4.31333	0.241431	3
FAR2
GNPAT	5.06	0.330757	3	4.87	0.94615	3	5.18667	0.528162	3	5.12333	0.870606	3
AGPS	5.4	0.415291	3	5.29333	0.922942	3	5.06	1.31065	3	5.25	0.910641	3

## Sheet: Mm_Transcriptomics
Gene	Brain (mean, SD, N)			Heart (mean, SD, N)			Kidney (mean, SD, N)			Liver (mean, SD, N)
Pex5	17.0435	3.08548	55	10.847	1.30642	55	16.0326	6.71308	51	22.3374	12.3745	57
Pex7	5.8938	2.20469	55	10.4635	4.74966	55	12.3589	11.2656	51	22.4424	18.0971	57
Tysnd1	8.56057	1.91284	55	8.11627	2.28514	55	13.8084	5.60537	51	21.445	11.7014	57
Lonp2	13.2102	1.49442	55	18.0502	5.34221	55	16.4258	9.82689	51	49.8173	56.2433	57
Pex13	8.29096	1.87417	55	9.71428	2.01511	55	9.6298	3.36221	51	13.7346	8.45177	57
Pex14	5.19475	1.14056	55	4.44858	0.859435	55	5.86037	1.80327	51	8.50633	3.44446	57
Pex2	12.8575	4.13051	55	20.2417	4.9979	55	20.0764	8.90806	51	23.8684	10.5349	57
Pex10	3.61305	0.639621	55	4.73381	1.47186	55	4.58156	0.875361	51	4.79526	0.914255	57
Pex12	3.50562	0.761924	55	3.25358	0.79394	55	3.629	1.27011	51	4.67214	1.55218	57
Pex1	3.92315	0.562958	55	2.96995	0.299221	55	3.89	1.27958	51	5.07692	2.91833	57
Pex6	9.33325	2.18272	55	7.49466	2.80811	55	11.4164	3.82958	51	16.2456	10.3964	57
Pex26	4.02806	0.844636	55	3.02392	0.585705	55	4.3541	1.11715	51	5.54667	3.02355	57
Pex3	5.94906	0.856568	55	6.83385	1.49622	55	6.8404	2.3536	51	7.38945	2.86464	57
Pex16	7.81818	1.93899	55	6.65071	2.47237	55	9.57611	5.48689	51	31.9637	27.4383	57
Pex19	24.0205	3.6156	55	42.7837	13.3538	55	32.2084	9.05324	51	34.3309	14.264	57
Pex11a	4.43873	0.687654	55	5.42213	3.82479	55	10.4166	11.5566	51	14.4139	19.8799	57
Pex11b	4.83874	1.11611	55	4.89712	0.991645	55	5.13768	1.10405	51	5.22677	2.02984	57
Pex11g	0.653315	0.283082	55	1.91277	0.442863	55	2.81138	2.24649	51	11.5089	12.9063	57
Fis1	39.9536	7.61413	55	44.2078	8.47604	55	42.7369	10.1049	51	54.4985	10.7788	57
Mff	16.8243	4.10633	55	16.5649	4.51458	55	10.6275	2.17213	51	13.1584	4.76777	57
Dnml1	60.4909	16.4164	55	65.2897	11.4031	55	37.2928	3.00011	51	33.9273	5.88916	57
Gdap1	17.2133	8.22176	55	0.099599	0.200897	55	0.130479	0.18353	51	0.0863264	0.288837	57
Nbr1	30.3598	5.20275	55	29.9459	6.1411	55	29.5545	11.6222	51	43.6119	19.7144	57
Sqstm1	56.935	32.6472	55	63.0171	36.4609	55	60.0462	44.4803	51	78.9978	55.752	57
Trim37	38.2822	17.4044	55	8.67343	3.59189	55	8.98122	1.52464	51	11.1403	5.34752	57
Slc25a17	29.1647	6.73508	55	23.1125	4.61411	55	47.9461	18.09	51	41.7982	16.1815	57
Pxmp2	1.72179	0.651082	55	16.2395	21.3852	55	14.912	18.2525	51	73.6209	78.0512	57
Pxmp4	4.289	1.57393	55	9.44426	4.1403	55	17.5949	15.9304	51	40.562	26.5082	57
Abcd1	5.03132	0.810947	55	8.98979	3.13062	55	5.45401	0.6455	51	6.94344	2.48285	57
Abcd2	6.92118	3.78098	55	2.18451	1.93075	55	1.84544	1.81651	51	26.5531	30.4916	57
Abcd3	21.5544	3.45403	55	32.7622	18.0264	55	52.3294	53.499	51	82.051	87.4756	57
Cat	30.0713	8.44296	55	70.196	37.3951	55	126.073	175.166	51	597.455	810.851	57
Ephx2	2.60818	3.19304	55	67.3543	78.4768	55	47.1253	115.381	51	161.537	202.035	57
Gstk1	4.12115	1.85682	55	19.7239	24.4072	55	21.0861	24.183	51	62.2522	101.773	57
Dao	0.030072	0.071891	55	0.0566224	0.100079	55	45.0963	68.7545	51	0.021996	0.0305823	57
Ddo	0.535184	0.655916	55	13.5623	10.2681	55	5.1415	9.80671	51	4.13764	7.90934	57
Cpt1a	7.77254	1.99711	55	26.2261	15.5583	55	48.8433	46.5915	51	81.6603	97.1509	57
Cpt1b	0.179324	0.103531	55	1.63237	1.08459	55	0.179362	0.094687	51	0.187562	0.102817	57
Cpt1c	23.3296	10.2494	55	4.11912	1.33768	55	5.56317	2.45104	51	1.94268	1.89631	57
Cpt2	4.5736	2.92777	55	52.7334	45.647	55	29.0378	24.1768	51	43.3397	28.2126	57
Slc25a20	9.32808	2.11421	55	58.4	44.5282	55	21.4903	12.3747	51	39.2979	25.906	57
Acads	5.65152	4.42325	55	62.4553	37.2546	55	35.1085	29.394	51	59.4391	47.6012	57
Acadsb	14.4698	3.0462	55	27.0799	16.3836	55	26.5367	19.2784	51	31.4368	28.1898	57
Acadm	10.7325	1.09059	55	209.643	210.181	55	154.598	240.026	51	147.645	117.718	57
Acadl	13.3744	4.36763	55	460.018	339.494	55	77.3919	70.2261	51	157.943	96.9992	57
Acadvl	13.3097	3.31067	55	202.127	204.336	55	52.2233	51.4899	51	146.379	118.69	57
Acad9	5.92288	0.764237	55	8.97563	1.42771	55	8.96404	6.42574	51	7.10441	2.57058	57
Acad10	0.426594	0.147765	55	1.14849	0.508024	55	5.96315	8.76422	51	5.53851	5.28633	57
Hadha	16.1112	3.81884	55	194.715	154.311	55	43.5663	16.9571	51	99.4019	51.7865	57
Hadhb	2.07949	0.634287	55	36.713	40.2293	55	6.45926	4.5234	51	13.8171	8.53325	57
Echs1	9.54162	2.67865	55	45.8679	33.8157	55	27.6642	19.1978	51	48.0942	31.8751	57
Hadh	6.403	4.60054	55	53.2618	24.0384	55	53.7193	51.8036	51	109.805	78.062	57
Acaa2	14.7351	3.69382	55	335.074	271.193	55	85.1097	64.8506	51	499.589	399.596	57
Decr1	4.50129	2.37112	55	59.5532	58.7904	55	29.3642	29.5989	51	54.0422	42.7954	57
Eci1	7.90771	3.75563	55	142.115	115.723	55	43.1135	31.4387	51	89.0336	49.0399	57
Acox1	26.145	10.0404	55	38.8748	30.6333	55	76.8614	146.776	51	175.657	215.242	57
Acox2	0.040695	0.047546	55	0.0397364	0.051699	55	9.19283	17.0951	51	71.842	63.5032	57
Acox3	3.84276	0.937377	55	4.3333	1.61899	55	8.73016	14.9584	51	3.46791	2.831	57
Ehhadh	0.844641	0.334904	55	3.40262	1.90955	55	73.4663	144.282	51	81.1339	93.3359	57
Hsd17b4	22.047	3.26132	55	40.0697	11.512	55	38.7573	27.2476	51	74.1406	69.7493	57
Acaa1	9.10438	2.71283	55	10.7192	3.06192	55	12.9347	6.10678	51	22.9767	20.2744	57
Acot4	0.241409	0.233304	55	0.251608	0.215485	55	9.75746	12.8055	51	15.2264	15.0109	57
Acot8	3.72781	0.604033	55	3.9978	0.794867	55	5.98279	2.44938	51	7.71027	1.94559	57
Crot	4.48588	1.41256	55	9.52217	2.6502	55	35.1555	60.7625	51	111.8	140.326	57
Acbd4	4.0297	3.56133	55	6.11025	3.51314	55	11.6511	16.3837	51	16	8.50748	57
Acbd5	18.3798	5.532	55	13.7462	2.59125	55	18.6145	15.6829	51	43.9624	53.7957	57
Phyh	19.511	12.0464	55	148.418	159.246	55	97.4256	166.68	51	510.163	663.868	57
Hacl1	0.99036	0.176447	55	2.25127	0.47139	55	7.5916	8.36549	51	67.2758	83.591	57
Aldh3a2	7.07324	2.20377	55	10.0721	1.91707	55	17.8	21.321	51	37.7837	30.4828	57
Slc27a2	1.78664	0.80338	55	0.605776	1.69983	55	229.563	477.919	51	285.579	335.068	57
Amacr	2.23311	0.740132	55	7.46489	4.93582	55	35.5052	78.6747	51	44.59	45.6417	57
Baat	0.090046	0.081552	55	0.0819662	0.0617315	55	1.18101	2.8739	51	56.9655	121.854	57
Peci	17.1988	4.56217	55	46.8981	23.2179	55	30.2778	11.8099	51	46.3046	36.1391	57
Far1	16.9629	4.03254	55	15.2027	3.39312	55	30.4762	19.4078	51	10.118	5.27817	57
Far2	4.85833	3.81935	55	0.107843	0.210546	55	0.279566	0.177624	51	0.752134	0.735487	57
Gnpat	24.2702	8.57695	55	63.1638	31.6433	55	32.3242	10.0678	51	29.2836	7.66243	57
Agps	9.04917	3.60723	55	12.2325	2.77645	55	25.9517	29.1034	51	9.49023	4.14112	57

## Sheet: Mm_Proteomics
Gene	Brain (mean, SD, N)			Heart (mean, SD, N)			Kidney (mean, SD, N)			Liver (mean, SD, N)
Pex5	4.38667	0.435469	3	4.33	0	3	5.02	0.28	3	5.32667	0.335012	3
Pex7				4.33	0	3	4.92	0.15	3	4.79667	0.20502	3
Tysnd1	3.44776	0.206815	3	3.77687	0	3	4.60155	0.767115	3	4.52915	0.557012	3
Lonp2	3.64667	0.110604	3	4.28	0	3	5.04	0.2	3	5.45667	0.0351189	3
Pex13	3.98667	0.215019	3	4.41	0	3	4.58	0	3	4.92	0	3
Pex14	4.9	0.659621	3	4.92333	0.615007	3	5.79	0.42	3	6.01333	0.615007	3
Pex2				3.8	5.439e-16	3	4.61	0	3
Pex10				4.18	0	3	5.27	0	3	5.28	0	3
Pex12				4.09	0	3	5.1	0	3	4.08	0	3
Pex1	3.55	0.366606	3	3.76	0.26	3	4.31	0.94	3	4.66667	0.42501	3
Pex6	3.52	0.550273	3	3.58	0	3	4.71	0.52	3	5.08	0.06	3
Pex26							5.08667	0.0950438	3	4.93	0.12	3
Pex3	4.26667	0.190351	3	3.84	0	3	5.28	0	3	5.02333	0.115036	3
Pex16				4.62667	0.165025	3	5.06	0.09	3	5.17667	0.285015	3
Pex19	5.02667	0.615007	3	5.83333	0.175024	3	6	0.24	3	6	0.55	3
Pex11a				3.7	5.439e-16	3	5.57	0.04	3	5.61	0.05	3
Pex11b				4.03	0	3	5.21667	0.0750555	3	5.08333	0.295014	3
Pex11g				3.48	0	3	4.98	0.13	3	5.3	0.46	3
Fis1	6.45333	0.201329	3	6.18	0.11	3	6.35667	0.185023	3	6.22667	0.0950438	3
Mff	5.95	0.1	3	5.62333	0.315013	3	5.14	0.19	3	5.14667	0.475009	3
Dnml1	6.60667	0.0650641	3	6.1	0.14	3	5.63667	0.0351189	3	5.34	0	3
Gdap1	6.19333	0.355293	3
Nbr1				3.27	0	3	4.3	0	3	3.97	0	3
Sqstm1	5.11667	0.355575	3	4.5	0	3	5.15	0	3	4.35	0.58	3
Trim37	3.19	0	3				2.75	0	3
Slc25a17							5.18667	0.10504	3	4.59	0.13	3
Pxmp2	3.81	0.33	3	5.50333	0.375011	3	5.91333	0.345012	3	6.08333	0.0152753	3
Pxmp4				4.47	0	3	5.82	0.16	3	5.79333	0.295014	3
Abcd1				4.39333	0.145029	3	4.40667	0.485009	3	4.74	0	3
Abcd2	4.29333	0.267644	3	4.31	0	3	5.02	0	3	4.05667	0.565007	3
Abcd3	4.88667	0.696372	3	5.29667	0.455009	3	6.31	0.12	3	6.14	0.04	3
Cat	5.64667	0.1861	3	6.17333	0.215019	3	7.40333	0.0550757	3	7.38333	0.0950438	3
Ephx2	5.46	0.350286	3	6.84	0.23	3	7.01	0.06	3	6.77	0.19	3
Gstk1	5.58667	0.255408	3	6.72	0.05	3	6.69	0.14	3	6.81	0.25	3
Dao	5.12333	0.426654	3				6.66	0.03	3
Ddo	3.89	0	3	4.81	0.17	3	5.21333	0.375011	3
Cpt1a	4.92667	0.365559	3	5.34333	0.455009	3	6.46	0.04	3	5.99333	0.0550757	3
Cpt1b				6.90667	0.175024	3	5.61	0.08	3	4.93	0	3
Cpt1c	4.56	0.619919	3
Cpt2	5.05	0.399625	3	6.95	0.2	3	6.60333	0.0950438	3	6.18333	0.125033	3
Slc25a20	5.20333	0.380175	3	6.67	0.16	3	6.42333	0.0950438	3	6.46333	0.0251661	3
Acads	5.47667	0.233524	3	6.86333	0.225019	3	7.08	0.05	3	6.90333	0.145029	3
Acadsb	5.62	0.17	3	5.89667	0.585007	3	6.44333	0.0450925	3	6.22	0.01	3
Acadm	5.84	0.0655744	3	7.32333	0.195021	3	7.45333	0.085049	3	6.96	0.1	3
Acadl	6.27667	0.210317	3	7.46667	0.125033	3	7.23667	0.0650641	3	7.06333	0.165025	3
Acadvl	5.72333	0.28006	3	7.56	0.22	3	6.90667	0.0351189	3	6.56667	0.0450925	3
Acad9	5.76667	0.175024	3	6.25667	0.0650641	3	6.46	0.05	3	5.71	0.13	3
Acad10				6.09	0	3	6.16	0.18	3	5.29	0.32	3
Hadha	6.36	0.0916515	3	7.6	0.12	3	6.97333	0.0057735	3	6.96667	0.0152753	3
Hadhb	6.23	0.0984886	3	7.56	0.07	3	7.02333	0.0251661	3	6.9	0.15	3
Echs1	6.54333	0.245017	3	7.49	0.25	3	7.21	0.3	3	7.08	0.2	3
Hadh	6.1	0.193132	3	7.16667	0.125033	3	7.25333	0.185023	3	7.06667	0.245017	3
Acaa2	6.22	0.150997	3	7.47	0.11	3	7.38333	0.265016	3	7.79	0.22	3
Decr1	5.76667	0.195021	3	7.16667	0.0152753	3	6.90333	0.0450925	3	6.84333	0.0750555	3
Eci1	6.16333	0.160416	3	7.6	0.2	3	7.08333	0.285015	3	7.06333	0.125033	3
Acox1	5.37333	0.235443	3	5.9	0.06	3	7.04	0.01	3	7.03	0.08	3
Acox2							6.47667	0.0450925	3	6.20667	0.0650641	3
Acox3	4.25	0.459021	3	4.58667	0.0351189	3	6.25333	0.165025	3	4.56	0.26	3
Ehhadh	3.51	0	3	5.06667	0.165025	3	7.18667	0.0251661	3	6.78	0.12	3
Hsd17b4	5.82333	0.0802081	3	5.77333	0.0950438	3	6.64	0.07	3	6.63333	0.0351189	3
Acaa1	5.82	0.3005	3	5.95	0.21	3	6.89	0.06	3	6.91	0.07	3
Acot4				3.3	5.439e-16	3	5.85	0.21	3	5.17	0.12	3
Acot8	4.79	0.196723	3	4.29333	0.41501	3	5.52	0.24	3	5.16	0.02	3
Crot	4.63	0.5866	3	4.75667	0.115036	3	6.55	0.11	3	5.93	0.18	3
Acbd4							4.05028	0.128053	3	4.00652	0.106149	3
Acbd5	4.27667	0.395264	3	4.55	0	3	5.13333	0.775005	3	6.06333	0.445009	3
Phyh	4.27333	0.166233	3	5.28667	0.20502	3	5.96667	0.155027	3	6.12333	0.245017	3
Hacl1	4.04	0.222711	3	4.77	0	3	5.72333	0.085049	3	6.52667	0.085049	3
Aldh3a2	5.57333	0.381095	3	4.98333	0.525008	3	6.56	0.17	3	6.21667	0.325013	3
Slc27a2	4.64	0.819085	3	3.43	0	3	7.12333	0.0650641	3	6.43667	0.0950438	3
Amacr	4.51	0.568243	3	5.32667	0.545008	3	7.01	0.17	3	6.49	0.16	3
Baat	4.15	0	3				4.59	0	3	6.28333	0.135031	3
Peci	3.02288	1.16077	3	3.58811	1.17151	3	4.05028	1.28053	3	4.00652	1.06149	3
Far1	3.94667	0.397157	3	3.98	0	3	5.34	0.26	3
Far2				2.67	0	3
Gnpat	3.88667	0.162583	3	5.30667	0.195021	3	5.03	0.23	3	3.70667	0.445009	3
Agps	4.56333	0.365285	3	4.70333	0.265016	3	6.18	0.02	3	4.38	0.3	3

## Sheet: PEX5-PEX7|PTS2-PTS1
[0..1]	PEX7/PEX5			PTS2/PTS1
Brain	0.202238	0.315734	54	1.32927	0.170966	55
Heart	0.742773	0.252851	45	1.88399	0.260839	55
Kidney	0.46066	0.73642	37	1.40619	0.16556	51
Liver	0.542007	0.106987	50	1.24431	0.112265	57
[0..1]	Pex7/Pex5			PTS2/PTS1
Brain	0.345809	0.714536	55	1.44936	2.34264	55
Heart	0.964649	3.63565	55	2.6743	3.99368	55
Kidney	0.770864	1.67815	51	1.21184	1.14448	51
Liver	1.0047	1.46245	57	1.94647	2.03343	57

## Sheet: cardiac_SCA
Cardiomyocytes vs. Fibroblasts				Left vs. Right Heart				Atria vs. Ventricles				Left Atrium vs. Right Atrium				Left Ventricle vs. Right Ventricle
Gene	log(FC)	q value		Gene	log(FC)	q value		Gene	log(FC)	q value		Gene	log(FC)	q value		Gene	log(FC)	q value
EYA3	0.9605	<0.000001		AL627309.1	-0.0006	>0.999		AL627309.1	0.0132	0.354		PLCL1	-2.767	<0.001		AL627309.1	0.0078	0.207
EEA1	1.299	<0.000001		AL669831.5	0.0458	0.922		AL669831.5	0.0044	0.808		LINC00842	0.4088	<0.001		AL669831.5	0.0504	0.527
ANKIB1	1.212	<0.000001		LINC00115	-0.0222	0.922		LINC00115	0.0194	0.13		EIF4EBP2	0.1938	<0.001		LINC00115	-0.0204	0.211
ARFGEF1	1.715	<0.000001		SAMD11	-0.0366	0.922		SAMD11	0.0602	0.218		GPHN	1.201	<0.001		SAMD11	-0.001	0.239
DOCK3	2.252	<0.000001		NOC2L	0.0259	0.933		NOC2L	0.0197	0.596		LRRC2	0.2988	<0.001		NOC2L	-0.0114	0.737
DPH6	1.501	<0.000001		PERM1	0.0053	>0.999		PERM1	-0.3177	<0.001		SUSD4	-0.4058	<0.001		PERM1	-0.022	0.856
BAZ2B	1.935	<0.000001		HES4	0.0485	0.941		HES4	0.0879	0.334		PLCB1	2.087	<0.001		HES4	-0.0608	0.434
DCAF10	0.9236	<0.000001		ISG15	-0.017	0.952		ISG15	-0.017	0.602		ROBO2	2.862	<0.001		ISG15	-0.0832	0.117
CCAR1	0.6815	<0.000001		C1orf159	-0.0046	0.977		C1orf159	0.0376	0.024		NTM	-2.798	<0.001		C1orf159	0.013	0.279
ARHGEF11	0.7419	<0.000001		LINC01342	-0.0166	0.922		LINC01342	0.0196	0.374		CSMD1	-0.3296	<0.001		LINC01342	-0.0008	0.496
CLASP1	2.144	<0.000001		SDF4	0.0077	0.978		SDF4	0.0757	0.003		RMND5A	0.138	<0.001		SDF4	0.0008	0.983
ACIN1	0.6313	<0.000001		UBE2J2	0.0213	0.922		UBE2J2	0.0229	0.32		KCNMB2	1.069	<0.001		UBE2J2	0.017	0.495
DDX17	2.55	<0.000001		ACAP3	-0.0847	0.922		ACAP3	0.0387	0.251		MYOT	0.442	<0.001		ACAP3	-0.0484	0.008
ACYP2	3.365	<0.000001		PUSL1	-0.0136	0.942		PUSL1	0.0402	0.145		ARHGAP18	0.1728	<0.001		PUSL1	-0.0052	0.37
43896	1.168	<0.000001		INTS11	0.0046	0.997		INTS11	-0.077	0.005		SRGAP2C	-0.2294	<0.001		INTS11	0.0164	0.695
DDX10	0.5452	<0.000001		CPTP	0.035	0.922		CPTP	-0.0698	0.149		SYPL2	0.125	<0.001		CPTP	0.0126	0.902
AGL	0.9257	<0.000001		DVL1	-0.0375	0.922		DVL1	-0.0059	0.736		GNG7	-0.4414	<0.001		DVL1	-0.022	0.286
DNAJC11	0.7133	<0.000001		MXRA8	-0.0187	0.954		MXRA8	0.0619	0.162		LRCH4	-0.0542	<0.001		MXRA8	-0.0156	0.288
ATG5	0.3884	<0.000001		AURKAIP1	-0.066	0.922		AURKAIP1	0.1278	0.138		TRPC4	-0.1334	<0.001		AURKAIP1	-0.0024	0.968
DMXL1	0.8878	<0.000001		CCNL2	-0.0365	0.939		CCNL2	0.0943	0.144		LINC02234	-0.0794	<0.001		CCNL2	-0.0312	0.437
CSNK2A1	0.8242	<0.000001		MRPL20	-0.0185	0.971		MRPL20	0.0967	0.117		JUNB	-0.9558	<0.001		MRPL20	-0.014	0.808
CBWD2	0.2746	<0.000001		ATAD3B	0.0045	0.977		ATAD3B	-0.0021	0.8		OSMR-AS1	-0.1816	<0.001		ATAD3B	-0.0016	0.919
ACADM	1.035	<0.000001		ATAD3A	-0.0098	0.946		ATAD3A	0.0492	0.003		TRABD2B	-0.5072	<0.001		ATAD3A	-0.0068	0.778
DESI2	0.3225	<0.000001		TMEM240	0.0112	0.922		TMEM240	0.0092	0.516		AC005355.1	-0.4022	<0.001		TMEM240	0.0022	0.791
DIS3L2	0.6806	<0.000001		SSU72	0.0163	0.955		SSU72	0.0213	0.543		ZNF536	-0.5358	<0.001		SSU72	0.017	0.717
CEBPZOS	0.5556	<0.000001		MIB2	-0.0136	0.953		MIB2	-0.0654	0.022		SLIT3	-3.032	<0.001		MIB2	0.0186	0.387
AKAP9	4.072	<0.000001		MMP23B	0.136	0.949		MMP23B	-0.8956	<0.001		AC004594.1	0.1612	<0.001		MMP23B	0.2954	0.179
ANXA11	0.9612	<0.000001		CDK11B	-0.0386	0.922		CDK11B	-0.0376	0.08		MAN1C1	-0.1876	<0.001		CDK11B	-0.0234	0.227
AF241726.2	0.3266	<0.000001		SLC35E2B	-0.0034	>0.999		SLC35E2B	-0.0574	0.042		PLEKHB2	-0.9464	<0.001		SLC35E2B	0.0054	0.918
DTNA	7.997	<0.000001		CDK11A	-0.0129	0.971		CDK11A	0.0329	0.43		LDLRAD4	-1.573	<0.001		CDK11A	0.0236	0.431
DOPEY1	0.763	<0.000001		SLC35E2A	0.0044	0.989		SLC35E2A	-0.0192	0.363		CADPS2	0.415	<0.001		SLC35E2A	0.0374	0.196
CCNT2	0.5593	<0.000001		NADK	0.0119	0.941		NADK	-0.0413	0.065		GABRA4	0.037	<0.001		NADK	0.0198	0.6
DAP3	0.8728	<0.000001		GNB1	-0.0263	0.989		GNB1	0.1297	0.306		HCN4	-0.1788	<0.001		GNB1	0.0618	0.537
CRLS1	1.071	<0.000001		PRKCZ	-0.0288	0.922		PRKCZ	0.0658	0.056		PEX10	0.0808	<0.001		PRKCZ	-0.0368	0.131
CCDC186	0.549	<0.000001		AL590822.2	-0.0232	0.922		AL590822.2	0.0272	0.356		EPHA5-AS1	0.328	<0.001		AL590822.2	-0.0006	0.903
FAM110B	1.158	<0.000001		FAAP20	-0.0175	0.933		FAAP20	0.0461	0.095		MARCKS	0.0904	<0.001		FAAP20	-0.0582	0.079
EPS15L1	1.808	<0.000001		SKI	0.034	0.957		SKI	0.1658	0.06		AC109779.1	2.102	<0.001		SKI	0.0022	0.947
FAF1	3.436	<0.000001		MORN1	0.0019	0.997		MORN1	-0.0291	0.022		REC114	-0.8174	<0.001		MORN1	-0.0084	0.599
CCDC7	0.5845	<0.000001		RER1	0.0223	0.922		RER1	0.0341	0.261		TMC6	-0.106	<0.001		RER1	0.025	0.262
ANO5	1.933	<0.000001		PEX10	0.0225	0.922		PEX10	-0.0229	0.358		LRRN3	0.3224	<0.001		PEX10	-0.0358	0.228
CPNE3	0.5858	<0.000001		PANK4	0.0029	0.998		PANK4	0.0359	0.134		SMARCD3	-0.357	<0.001		PANK4	0.0006	0.985
DNASE1	0.3523	<0.000001		LINC00982	-0.002	>0.999		LINC00982	-0.1936	<0.001		MBP	0.2682	<0.001		LINC00982	-0.002	0.968
AC098617.1	1.813	<0.000001		PRDM16	-0.0559	0.997		PRDM16	-1.4	<0.001		ELOVL6	0.1096	<0.001		PRDM16	-0.0708	0.669
ELP4	0.9372	<0.000001		MEGF6	-0.0122	0.922		MEGF6	-0.0036	0.575		ZDHHC5	0.0596	<0.001		MEGF6	-0.0142	0.071
DCAF1	0.219	<0.000001		WRAP73	0.0126	0.922		WRAP73	0.0092	0.463		L3MBTL4	-1.244	<0.001		WRAP73	0.0136	0.332
CEPT1	0.3994	<0.000001		SMIM1	-0.0254	0.922		SMIM1	0.066	0.056		IDS	-0.1064	<0.001		SMIM1	0.0028	0.69
CNOT11	0.2432	<0.000001		LRRC47	-0.0021	0.997		LRRC47	0.0019	0.799		ZNF385B	-7.859	<0.001		LRRC47	0.0046	0.821
DPY19L1	0.3641	<0.000001		CEP104	0.0003	>0.999		CEP104	-0.0357	0.182		ASPG	-0.5062	<0.001		CEP104	0.0064	0.852
COA1	1.431	<0.000001		DFFB	0.0043	0.952		DFFB	0.0027	0.707		LINC02334	-0.5276	<0.001		DFFB	-0.0062	0.397
CLDND1	0.1974	<0.000001		C1orf174	0.0223	0.922		C1orf174	0.0341	0.05		ANKRD18A	-0.108	<0.001		C1orf174	0.0226	0.064
ATXN10	1.186	<0.000001		LINC01134	-0.0398	0.922		LINC01134	0.047	0.224		TPD52L1	0.8724	<0.001		LINC01134	-0.0044	0.439
DNAJB6	1.114	<0.000001		AL365255.1	-0.0409	0.922		AL365255.1	0.1063	0.003		ZCCHC24	-0.098	<0.001		AL365255.1	-0.0128	0.04
ACAP2	0.7875	<0.000001		NPHP4	-0.0243	0.94		NPHP4	0.0591	0.198		RRP15	0.1172	<0.001		NPHP4	-0.0054	0.778
CERS6	4.218	<0.000001		KCNAB2	-0.0059	0.991		KCNAB2	-0.0605	0.047		SHANK2	-0.073	<0.001		KCNAB2	0.0066	0.92
CHCHD3	3.024	<0.000001		RPL22	-0.0042	0.994		RPL22	-0.0104	0.621		GAN	0.2644	<0.001		RPL22	-0.0088	0.37
ADAR	0.3267	<0.000001		RNF207	-0.1468	0.947		RNF207	-0.9216	<0.001		VEGFB	0.1972	<0.001		RNF207	-0.2192	0.331
ARFGEF2	1.637	<0.000001		ICMT	0.0168	0.922		ICMT	-0.0542	0.008		PPM1L	0.637	<0.001		ICMT	0.0252	0.085
ARMC8	1.111	<0.000001		ACOT7	-0.0092	0.933		ACOT7	0.0312	0.029		PANCR	0.6312	<0.001		ACOT7	0.004	0.687
CLTA	0.5859	<0.000001		ESPN	-0.0263	0.922		ESPN	0.0271	0.328		ACTR8	0.0694	<0.001		ESPN	-0.0042	0.188
ELMOD3	0.4402	<0.000001		TNFRSF25	0.0027	0.994		TNFRSF25	-0.0085	0.562		ALG11	0.096	<0.001		TNFRSF25	0.0094	0.579
BIRC6	2.465	<0.000001		PLEKHG5	0.0069	0.959		PLEKHG5	-0.0425	0.012		CCNC	0.267	<0.001		PLEKHG5	0.0084	0.502
CCT2	0.2994	<0.000001		NOL9	0.0176	0.94		NOL9	-0.0376	0.235		LINC02147	4.761	<0.001		NOL9	0.0572	0.128
CABIN1	0.658	<0.000001		ZBTB48	0.0117	0.957		ZBTB48	-0.0517	0.06		KIF26B	-0.1298	<0.001		ZBTB48	-0.024	0.507
CCSER2	2.08	<0.000001		KLHL21	-0.0499	0.922		KLHL21	0.0459	0.24		TSC22D1	1.413	<0.001		KLHL21	-0.0502	0.079
ANKRD10	0.9339	<0.000001		THAP3	-0.0007	>0.999		THAP3	-0.0087	0.535		AF121898.1	-0.6392	<0.001		THAP3	0.0018	0.924
ANAPC1	0.4795	<0.000001		DNAJC11	-0.0339	0.922		DNAJC11	-0.0519	0.265		COL13A1	-0.4072	<0.001		DNAJC11	-0.088	0.21
CNOT4	1.033	<0.000001		CAMTA1-DT	-0.0184	0.922		CAMTA1-DT	0.0002	0.858		MTHFD2L	0.1476	<0.001		CAMTA1-DT	-0.0188	0.081
ATF7IP2	1.523	<0.000001		CAMTA1	-0.0349	0.962		CAMTA1	0.2895	<0.001		AFDN	0.237	<0.001		CAMTA1	0.0254	0.664
C16orf45	0.6947	<0.000001		VAMP3	-0.0074	0.932		VAMP3	0.0096	0.399		NAP1L4	0.3092	<0.001		VAMP3	-0.0004	0.97
AC097103.2	0.5646	<0.000001		PER3	0.0148	0.989		PER3	0.104	0.147		PDSS1	0.0694	<0.001		PER3	-0.1346	0.034
CPLANE1	0.999	<0.000001		Z98884.1	-0.0071	0.929		Z98884.1	0.0097	0.368		FOXN2	0.133	<0.001		Z98884.1	-0.0044	0.584
CLASRP	0.5629	<0.000001		TNFRSF9	-0.003	0.922		TNFRSF9	0.005	0.14		AC106791.1	0.2366	<0.001		TNFRSF9	-0.0004	0.779
AC034195.1	0.2588	<0.000001		PARK7	0.019	0.984		PARK7	0.113	0.186		GNPDA2	0.0874	<0.001		PARK7	0.0338	0.72
ANKS1A	1.402	<0.000001		ERRFI1	0.0112	>0.999		ERRFI1	0.1342	0.206		DROSHA	-0.2584	<0.001		ERRFI1	-0.005	0.63
CUL5	0.9678	<0.000001		SLC45A1	0.0021	0.997		SLC45A1	0.0365	0.004		AL389885.1	0.078	<0.001		SLC45A1	0.002	0.789
EPS15	1.792	<0.000001		RERE	-0.177	0.922		RERE	0.2442	0.304		TMEM184A	0.0338	<0.001		RERE	-0.2136	0.447
ESCO1	0.6091	<0.000001		AL096855.1	0.0105	0.922		AL096855.1	-0.0045	0.674		APBB1IP	-0.0764	<0.001		AL096855.1	-0.0028	0.851
EVI5	1.869	<0.000001		ENO1	0.0347	0.949		ENO1	0.1445	0.039		PRKD1	-0.4196	<0.001		ENO1	0.0238	0.709
EXOC4	2.817	<0.000001		SLC2A5	-0.0124	0.922		SLC2A5	0.0018	0.776		AC090630.1	-0.1942	<0.001		SLC2A5	-0.0204	0.079
DENND1B	1.387	<0.000001		GPR157	0.0652	0.922		GPR157	-0.2138	<0.001		SLC9C1	-0.0794	<0.001		GPR157	0.0456	0.189
BMPR2	1.565	<0.000001		MIR34AHG	0.0077	0.937		MIR34AHG	-0.0137	0.29		LINC01340	-0.2472	<0.001		MIR34AHG	-0.0114	0.449
BTBD7	0.6954	<0.000001		H6PD	-0.0715	0.922		H6PD	-0.0745	0.175		LY86-AS1	0.1918	<0.001		H6PD	-0.0358	0.542
BAZ1B	0.5314	<0.000001		SPSB1	-0.0095	0.973		SPSB1	0.0835	0.006		HDAC5	-0.346	<0.001		SPSB1	0.0036	0.833
CSPP1	0.9909	<0.000001		SLC25A33	-0.0332	0.922		SLC25A33	0.0218	0.586		ADAMTSL3	-2.081	<0.001		SLC25A33	-0.051	0.321
DANT2	4.953	<0.000001		TMEM201	-0.0105	0.922		TMEM201	-0.0123	0.327		YPEL2	0.1768	<0.001		TMEM201	-0.007	0.633
ARHGAP26	4.366	<0.000001		PIK3CD	-0.0053	0.971		PIK3CD	0.0241	0.172		SLC12A7	-0.1824	<0.001		PIK3CD	-0.0102	0.607
EDEM3	0.3625	<0.000001		CLSTN1	-0.0013	>0.999		CLSTN1	-0.0411	0.238		CARMIL1	-0.6092	<0.001		CLSTN1	0.0164	0.788
ERC1	4.177	<0.000001		CTNNBIP1	0.084	0.932		CTNNBIP1	-0.335	0.003		ADAMTS9-AS2	-1.126	<0.001		CTNNBIP1	0.1316	0.288
ACTR1B	0.2699	<0.000001		LZIC	0.0339	0.922		LZIC	-0.0725	0.046		ALCAM	-0.2724	<0.001		LZIC	0.0252	0.402
DHRSX	2.089	<0.000001		NMNAT1	0.0298	0.941		NMNAT1	-0.1144	0.03		DISC1	-1.16	<0.001		NMNAT1	0.0146	0.885
ARID2	1.61	<0.000001		UBE4B	-0.1568	0.922		UBE4B	-0.0204	0.78		TNS3	0.2794	<0.001		UBE4B	-0.0562	0.764
DNAJC7	0.7646	<0.000001		KIF1B	0.0345	0.995		KIF1B	-0.2889	0.182		CSMD3	-0.125	<0.001		KIF1B	0.0664	0.812
COIL	0.1951	<0.000001		PGD	0.0061	0.922		PGD	-0.0075	0.373		MAPKAPK2	-0.275	<0.001		PGD	0.0132	0.209
DNAJC1	1.186	<0.000001		DFFA	0.012	0.923		DFFA	-0.0028	0.778		APOD	0.2674	<0.001		DFFA	0.0214	0.2
AUH	1.066	<0.000001		PEX14	0.0488	0.929		PEX14	-0.016	0.747		MAML3	-0.6734	<0.001		PEX14	0.0644	0.493
ACACA	0.8954	<0.000001		CASZ1	-0.0339	0.994		CASZ1	-0.4583	0.015		GALNT16	0.1918	<0.001		CASZ1	-0.0338	0.805
FAM120B	0.8615	<0.000001		AL139423.1	0.0273	0.922		AL139423.1	0.0431	0.103		EBNA1BP2	-0.109	<0.001		AL139423.1	0.027	0.156
C18orf25	0.5283	<0.000001		MASP2	-0.0312	0.922		MASP2	0.0646	0.134		MAD1L1	-0.081	<0.001		MASP2	0.0154	0.079
ABI2	1.027	<0.000001		SRM	0.0329	0.922		SRM	0.0221	0.336		AMPH	0.0892	<0.001		SRM	0.011	0.419
EXD2	0.1604	<0.000001		EXOSC10	0.0036	0.995		EXOSC10	0.0612	<0.001		SGCE	0.3134	<0.001		EXOSC10	-0.0156	0.231
DENND4A	1.068	<0.000001		AL109811.1	-0.0144	0.922		AL109811.1	0.0138	0.261		DACH2	-0.1174	<0.001		AL109811.1	-0.0168	0.024
AC027018.1	1.251	<0.000001		MTOR	-0.0464	0.943		MTOR	0.0668	0.448		ALDH1A2	-1.63	<0.001		MTOR	0.0542	0.506
ASPH	1.73	<0.000001		UBIAD1	0.0274	0.922		UBIAD1	-0.0098	0.45		RAB3IP	0.1098	<0.001		UBIAD1	0.0196	0.095
CLDN12	0.4389	<0.000001		AL031291.1	-0.0162	0.922		AL031291.1	0.0234	0.256		EFHC2	-0.097	<0.001		AL031291.1	0.0036	0.043
ETFDH	1.769	<0.000001		AL031731.1	-0.0159	0.922		AL031731.1	0.0197	0.254		RCBTB1	0.0852	<0.001		AL031731.1	-0.0018	0.736
AC118549.1	1.034	<0.000001		FBXO44	-0.0307	0.94		FBXO44	0.1697	<0.001		PSMD14	0.1278	<0.001		FBXO44	0.0034	0.89
COQ4	0.2929	<0.000001		FBXO6	-0.0151	0.922		FBXO6	0.0181	0.228		LINC01880	-1.354	<0.001		FBXO6	-0.0052	0.645
ANGPT2	0.6714	<0.000001		MTHFR	-0.0034	>0.999		MTHFR	0.2536	0.018		TYRP1	0.0894	<0.001		MTHFR	-0.1974	0.102
BABAM2	2.256	<0.000001		CLCN6	-0.0244	0.922		CLCN6	-0.0206	0.39		STX3	0.096	<0.001		CLCN6	-0.0524	0.078
C20orf194	1.654	<0.000001		NPPA-AS1	-0.0816	0.953		NPPA-AS1	0.568	<0.001		IP6K2	0.1284	<0.001		NPPA-AS1	0.0002	0.913
AL138752.2	0.578	<0.000001		NPPA	-12.78	0.946		NPPA	76.12	<0.001		ACAP3	-0.121	<0.001		NPPA	0.0186	0.729
AHCYL1	0.4453	<0.000001		NPPB	-1.063	0.991		NPPB	16.36	<0.001		LRP5	-0.3388	<0.001		NPPB	1.03	0.29
CDC42BPB	0.5138	<0.000001		KIAA2013	-0.0058	0.959		KIAA2013	0.015	0.33		GSK3B	0.3754	<0.001		KIAA2013	0.0114	0.569
DZIP3	0.5267	<0.000001		PLOD1	0.0081	0.967		PLOD1	0.0015	0.832		POTEJ	-0.5358	<0.001		PLOD1	0.0096	0.833
BTAF1	0.6364	<0.000001		MFN2	-0.2075	0.922		MFN2	-0.2105	0.143		SMCR5	-0.2134	<0.001		MFN2	-0.2624	0.063
ECSIT	0.4846	<0.000001		MIIP	-0.0147	0.922		MIIP	-0.0097	0.568		SOX4	0.1352	<0.001		MIIP	0.0006	0.986
BPTF	1.611	<0.000001		TNFRSF8	-0.0186	0.922		TNFRSF8	0.0238	0.088		FOXP1	-0.811	<0.001		TNFRSF8	-0.0058	0.157
ARIH2	1.608	<0.000001		TNFRSF1B	-0.009	0.943		TNFRSF1B	-0.0034	0.761		HTR4	1.083	<0.001		TNFRSF1B	-0.0148	0.692
EGF	0.5601	<0.000001		VPS13D	-0.0617	0.997		VPS13D	-1.206	<0.001		NKAIN3	-0.3498	<0.001		VPS13D	-0.111	0.796
EPB41L5	1.028	<0.000001		DHRS3	0.0287	0.922		DHRS3	-0.0485	0.196		LINC02208	0.9006	<0.001		DHRS3	-0.0072	0.836
DYRK1A	1.603	<0.000001		LRRC38	0.0124	0.922		LRRC38	0.0046	0.698		ANGPT1	-0.6056	<0.001		LRRC38	0.003	0.924
ARID1B	4.27	<0.000001		PDPN	0.0016	>0.999		PDPN	-0.0048	0.692		PIK3R1	1.029	<0.001		PDPN	0.0212	0.301
ATAD1	1.151	<0.000001		PRDM2	-0.0695	0.922		PRDM2	-0.0455	0.586		SUCLG2	0.3774	<0.001		PRDM2	-0.1616	0.205
DLG2	11.86	<0.000001		KAZN	-0.2113	0.969		KAZN	1.057	0.121		NFIC	-0.257	<0.001		KAZN	-0.1958	0.294
CCNB1IP1	0.4825	<0.000001		TMEM51	-0.0061	0.959		TMEM51	0.0025	0.78		RPE	0.2534	<0.001		TMEM51	0.0142	0.414
CENPC	0.4414	<0.000001		FHAD1	-0.015	0.933		FHAD1	0.065	0.004		FMN1	-0.0926	<0.001		FHAD1	-0.0004	0.958
CRTC3	1.341	<0.000001		CASP9	0.015	0.922		CASP9	-0.0174	0.368		SLC35F2	-0.0296	<0.001		CASP9	0.009	0.803
CHD1	0.7146	<0.000001		DNAJC16	0.0163	0.939		DNAJC16	-0.0405	0.147		PKNOX2	-0.1146	<0.001		DNAJC16	0.0378	0.229
ARIH1	1.574	<0.000001		DDI2	0.007	0.995		DDI2	0.0258	0.523		SLC25A27	0.2544	<0.001		DDI2	0.018	0.703
DPP8	0.3994	<0.000001		PLEKHM2	-0.0081	>0.999		PLEKHM2	-0.1335	0.065		ZNF846	-0.0852	<0.001		PLEKHM2	0.0008	0.994
AC104365.1	0.3681	<0.000001		SLC25A34	0.0308	0.922		SLC25A34	-0.0672	0.005		RP9	0.1116	<0.001		SLC25A34	0.0448	0.123
DST	8.483	<0.000001		FBLIM1	-0.0823	0.922		FBLIM1	0.0625	0.461		CAMK2B	-0.3168	<0.001		FBLIM1	-0.0594	0.633
AC002066.1	1.318	<0.000001		UQCRHL	0.0111	0.925		UQCRHL	-0.0241	0.141		CIAPIN1	0.142	<0.001		UQCRHL	0.0164	0.458
AC007566.1	0.2849	<0.000001		AL450998.2	-0.0219	0.922		AL450998.2	-0.0277	0.349		DUSP22	-0.234	<0.001		AL450998.2	-0.0664	0.045
DENND5A	1.022	<0.000001		SPEN	-0.0413	0.948		SPEN	0.0151	0.77		CHST11	0.267	<0.001		SPEN	-0.0064	0.956
FAM168B	0.5534	<0.000001		ZBTB17	-0.018	0.929		ZBTB17	0.0268	0.333		DCBLD2	0.3426	<0.001		ZBTB17	-0.0242	0.201
COMMD10	2.587	<0.000001		HSPB7	-1.26	0.922		HSPB7	-0.1581	0.75		SF1	0.6324	<0.001		HSPB7	-1.088	0.281
CECR2	0.9208	<0.000001		EPHA2	-0.0341	0.922		EPHA2	0.0481	0.046		AC007100.1	-0.522	<0.001		EPHA2	-0.0002	0.992
ESF1	0.9201	<0.000001		FBXO42	0.0566	0.953		FBXO42	-0.3048	0.006		SFRP1	0.6334	<0.001		FBXO42	-0.0582	0.535
ADK	2.517	<0.000001		SZRD1	0.0139	0.947		SZRD1	-0.0323	0.264		ZHX1-C8orf76	0.0224	<0.001		SZRD1	0.0326	0.505
CDKAL1	1.742	<0.000001		SPATA21	-0.0071	0.941		SPATA21	0.0027	0.754		WWOX	-0.7204	<0.001		SPATA21	0.0236	0.184
ARHGAP5	1.76	<0.000001		NECAP2	0.0066	0.957		NECAP2	0.0064	0.645		PARD6B	0.1234	<0.001		NECAP2	-0.0132	0.317
ARMH3	1.777	<0.000001		NBPF1	-0.0338	0.922		NBPF1	0.0538	0.166		ASTN2	-3.173	<0.001		NBPF1	-0.0018	0.948
AC099669.1	0.6621	<0.000001		CROCC	-0.1298	0.922		CROCC	0.073	0.469		ZNF680	0.4758	<0.001		CROCC	-0.0808	0.287
COG5	3.18	<0.000001		AL049569.1	-0.0019	0.983		AL049569.1	0.0111	0.189		RNF14	0.0794	<0.001		AL049569.1	0.004	0.516
DIXDC1	0.557	<0.000001		ATP13A2	0.0117	0.941		ATP13A2	0.0213	0.345		COL16A1	-0.2486	<0.001		ATP13A2	0.0308	0.053
AP1S2	0.8767	<0.000001		SDHB	0.0724	0.923		SDHB	-0.0536	0.571		CBLL1	0.057	<0.001		SDHB	0.0092	0.949
CINP	0.1189	<0.000001		RCC2	0.0087	0.974		RCC2	0.0003	0.86		AC016650.1	0.0946	<0.001		RCC2	0.0366	0.204
DENND5B	2.51	<0.000001		ARHGEF10L	-0.0864	0.922		ARHGEF10L	-0.0402	0.625		FASTKD2	0.158	<0.001		ARHGEF10L	-0.006	0.959
ECHDC1	0.4243	<0.000001		IFFO2	-0.023	0.922		IFFO2	0.034	0.161		AL353626.1	-0.0568	<0.001		IFFO2	0.0128	0.372
CGGBP1	0.9664	<0.000001		UBR4	-0.0628	0.922		UBR4	-0.062	0.394		POTEI	-0.1708	<0.001		UBR4	-0.1306	0.048
EML2	0.2166	<0.000001		AL035413.1	0.0334	0.922		AL035413.1	0.0138	0.572		CAMK1D	-2.021	<0.001		AL035413.1	0.0424	0.194
EXOC6B	10.08	<0.000001		EMC1	-0.0078	0.971		EMC1	-0.0116	0.611		MIB1	-0.6474	<0.001		EMC1	0.001	0.966
DCAF6	1.848	<0.000001		MRTO4	-0.0303	0.922		MRTO4	0.0027	0.81		UBE2E2	0.6358	<0.001		MRTO4	-0.008	0.781
ARL2BP	0.2557	<0.000001		AKR7A2	0.0197	0.922		AKR7A2	-0.0023	0.762		LCLAT1	-0.2278	<0.001		AKR7A2	0.0144	0.205
AC006059.1	0.7957	<0.000001		PQLC2	-0.0237	0.922		PQLC2	0.0213	0.298		LAMB4	-0.0396	<0.001		PQLC2	-0.0014	0.852
ARHGAP17	0.682	<0.000001		CAPZB	0.0314	0.974		CAPZB	0.0862	0.444		CACNA1D	-0.4926	<0.001		CAPZB	-0.0234	0.869
ARF4	0.548	<0.000001		NBL1	-0.039	0.923		NBL1	0.0602	0.29		CACNB4	-0.0602	<0.001		NBL1	-0.0054	0.716
ATR	0.6722	<0.000001		TMCO4	-0.134	0.922		TMCO4	0.084	0.482		SRRM4	-0.0678	<0.001		TMCO4	-0.0288	0.532
AP002812.2	0.6172	<0.000001		OTUD3	-0.0109	0.953		OTUD3	0.0261	0.284		GCOM1	-0.0862	<0.001		OTUD3	-0.0046	0.768
DHX29	0.6304	<0.000001		PLA2G2A	-0.1691	0.957		PLA2G2A	1.273	<0.001		REEP3	0.2272	<0.001		PLA2G2A	-0.208	<0.001
DRG1	0.4001	<0.000001		PLA2G5	-0.1035	0.997		PLA2G5	0.7857	0.296		DIDO1	0.1252	<0.001		PLA2G5	-0.0696	0.948
ESRRG	7.69	<0.000001		CAMK2N1	0.0096	0.922		CAMK2N1	0.0106	0.357		SNHG25	-0.3824	<0.001		CAMK2N1	0.0018	0.948
CDK13	1.668	<0.000001		MUL1	0.0049	0.99		MUL1	-0.0131	0.56		KCNK13	-0.2416	<0.001		MUL1	-0.013	0.695
ERI3	0.302	<0.000001		PINK1	0.0311	0.922		PINK1	-0.0233	0.364		TSPAN18	-0.4314	<0.001		PINK1	0.0216	0.592
CCDC122	0.3322	<0.000001		PINK1-AS	0.0233	0.922		PINK1-AS	0.0013	0.827		CD36	3.226	<0.001		PINK1-AS	0.0068	0.437
DHRS7B	0.526	<0.000001		DDOST	-0.0479	0.922		DDOST	0.0149	0.669		RASGEF1B	-3.739	<0.001		DDOST	-0.0228	0.347
DSE	0.6304	<0.000001		HP1BP3	0.1464	0.922		HP1BP3	0.0132	0.783		FBXO38	0.0944	<0.001		HP1BP3	0.05	0.575
CAMSAP2	0.5689	<0.000001		EIF4G3	0.0091	>0.999		EIF4G3	0.3807	0.107		INO80D	-1.013	<0.001		EIF4G3	0.2404	0.209
COPB2	0.4566	<0.000001		ECE1	-0.0181	0.998		ECE1	0.3855	0.005		SPTBN4	-0.1328	<0.001		ECE1	-0.0394	0.377
AL020995.1	0.6167	<0.000001		NBPF3	-0.0196	0.922		NBPF3	0.0272	0.19		CREBZF	0.1846	<0.001		NBPF3	0.0032	0.661
FAM20B	0.1885	<0.000001		RAP1GAP	-0.0624	0.922		RAP1GAP	0.1156	0.031		CTTNBP2	0.1822	<0.001		RAP1GAP	-0.0028	0.8
ATF2	0.5269	<0.000001		USP48	0.0249	0.936		USP48	-0.0555	0.183		AL590079.1	-0.182	<0.001		USP48	0.0052	0.928
CARF	0.4821	<0.000001		HSPG2	0.0894	0.957		HSPG2	0.3844	0.071		EPHA5	0.5634	<0.001		HSPG2	0.2206	0.481
CTBP2	1.056	<0.000001		CDC42	0	>0.999		CDC42	0.0508	0.156		DLAT	0.2034	<0.001		CDC42	-0.0356	0.201
ATRX	1.952	<0.000001		ZBTB40	0.0168	0.95		ZBTB40	-0.0928	0.004		AC005740.3	0.0638	<0.001		ZBTB40	-0.006	0.803
AKIRIN1	0.3547	<0.000001		C1QB	-0.015	0.922		C1QB	0.0184	0.189		ABCG1	0.0632	<0.001		C1QB	-0.0116	0.011
ARL17A	0.3976	<0.000001		KDM1A	0.0152	0.955		KDM1A	0.0262	0.452		AC027779.1	-0.1388	<0.001		KDM1A	-0.0238	0.339
CLPX	0.2531	<0.000001		AL031428.1	-0.0215	0.943		AL031428.1	0.0879	0.024		ENOX1	-0.428	<0.001		AL031428.1	-0.0272	0.543
DDI2	0.4696	<0.000001		LUZP1	-0.0586	0.962		LUZP1	0.445	0.002		GLDN	-0.0604	<0.001		LUZP1	0.1768	0.011
BCL2L13	1.256	<0.000001		LINC01355	0.0009	>0.999		LINC01355	0.0349	0.021		PCF11	-0.0708	<0.001		LINC01355	0.013	0.291
DGUOK	0.2193	<0.000001		HNRNPR	0.06	0.922		HNRNPR	0.1348	0.007		IL20RA	0.0682	0.001		HNRNPR	0.0282	0.536
AL356805.1	0.1743	<0.000001		ZNF436	0.0028	0.967		ZNF436	0.0058	0.473		SLC5A12	-0.3156	0.001		ZNF436	0.0124	0.105
ARL15	2.247	<0.000001		ZNF436-AS1	0.0118	0.938		ZNF436-AS1	0.0516	0.002		AC062004.1	-0.0882	0.001		ZNF436-AS1	0.0194	0.192
EPM2A	0.6292	<0.000001		TCEA3	-0.0044	>0.999		TCEA3	-0.1198	0.051		COL19A1	-0.7902	0.001		TCEA3	0.0264	0.769
EFNA5	5.492	<0.000001		ASAP3	-0.0339	0.929		ASAP3	-0.0811	0.119		LINC01170	-2.968	0.001		ASAP3	-0.0168	0.701
ELK4	0.1372	<0.000001		ID3	-0.0307	0.997		ID3	0.3449	0.141		BMP5	0.2858	0.001		ID3	-0.0328	0.803
COPS2	0.2338	<0.000001		RPL11	-0.0228	0.997		RPL11	0.207	0.213		MIR4432HG	-0.1186	0.001		RPL11	0.0594	0.694
CCDC50	0.1952	<0.000001		ELOA	0.0252	0.922		ELOA	-0.0322	0.057		LINC02137	-0.7654	0.001		ELOA	0.0258	0.095
ACO2	2.321	<0.000001		ELOA-AS1	-0.0236	0.941		ELOA-AS1	-0.0496	0.274		EXOG	0.8826	0.001		ELOA-AS1	-0.0408	0.394
AKAP1	0.5683	<0.000001		PITHD1	0.0081	0.94		PITHD1	0.0153	0.293		LBH	-0.0946	0.001		PITHD1	0.0096	0.658
CLCN6	0.2127	<0.000001		LYPLA2	0.02	0.922		LYPLA2	0.0352	0.204		NRG3	-0.0856	0.001		LYPLA2	-0.012	0.367
ENTPD1-AS1	1.03	<0.000001		GALE	-0.0339	0.922		GALE	0.0269	0.388		AC012447.1	-0.0494	0.001		GALE	-0.0022	0.862
CAMTA1	1.029	<0.000001		HMGCL	-0.0022	>0.999		HMGCL	0.0778	0.163		UBE2G2	0.2178	0.001		HMGCL	-0.0262	0.359
ANAPC16	1.548	<0.000001		FUCA1	0.0065	0.971		FUCA1	-0.0349	0.091		TEX36	-0.0438	0.001		FUCA1	-0.0008	0.979
CDYL	0.4961	<0.000001		PNRC2	0.0296	0.941		PNRC2	-0.0812	0.15		ASB4	0.026	0.001		PNRC2	-0.0206	0.79
BACH1	1.603	<0.000001		SRSF10	-0.0148	>0.999		SRSF10	-0.4936	0.018		UBAC1	0.2232	0.001		SRSF10	-0.3334	0.246
CPSF7	0.2822	<0.000001		AL591178.1	0.0127	0.922		AL591178.1	-0.0209	0.235		CCL2	-0.1574	0.001		AL591178.1	0.0036	0.892
CDC42BPA	2.73	<0.000001		MYOM3	0.1173	0.974		MYOM3	-1.334	<0.001		UBLCP1	0.0574	0.001		MYOM3	0.0792	0.806
CARD8	0.1918	<0.000001		IFNLR1	-0.0222	0.922		IFNLR1	0.0378	0.176		RCAN2	1.225	0.001		IFNLR1	-0.0148	0.299
AMD1	0.4288	<0.000001		STPG1	-0.0027	0.994		STPG1	0.0139	0.38		PLCB2	-0.1328	0.001		STPG1	0.0102	0.594
AGFG1	0.5223	<0.000001		NIPAL3	-0.022	0.922		NIPAL3	0.002	0.824		MRPS25	0.4484	0.001		NIPAL3	-0.026	0.099
ERGIC1	0.4712	<0.000001		RCAN3	0.0752	0.922		RCAN3	-0.037	0.522		FHL2	-4.256	0.001		RCAN3	0.1214	0.273
ATL2	0.4527	<0.000001		SRRM1	0.0311	0.942		SRRM1	0.1219	0.032		F5	0.1728	0.001		SRRM1	0.0772	0.098
CLASP2	2.233	<0.000001		CLIC4	-0.1356	0.942		CLIC4	-0.6808	0.003		IFNG-AS1	0.3578	0.001		CLIC4	-0.0902	0.813
ECD	0.2039	<0.000001		SYF2	-0.0001	>0.999		SYF2	0.0047	0.773		FAM53C	-0.0598	0.001		SYF2	-0.0088	0.792
DDX3X	0.3533	<0.000001		RSRP1	-0.032	0.973		RSRP1	0.1608	0.144		RGS6	-2.891	0.001		RSRP1	-0.0668	0.572
AC131571.1	0.5052	<0.000001		RHD	-0.0009	>0.999		RHD	0.0821	0.067		GNPDA1	0.0822	0.001		RHD	0.0326	0.319
DHX32	1.033	<0.000001		TMEM50A	0.0227	0.941		TMEM50A	0.0747	0.081		GORASP2	0.1406	0.001		TMEM50A	0.0032	0.944
EPC2	0.5998	<0.000001		RHCE	-0.0149	0.922		RHCE	0.0041	0.67		SAT1	-1.44	0.001		RHCE	-0.0124	0.499
ATP11B	0.8325	<0.000001		MACO1	0.0661	0.922		MACO1	0.0243	0.584		SNX13	0.1876	0.001		MACO1	0.0354	0.477
ANK3	5.761	<0.000001		LDLRAP1	-0.0118	0.94		LDLRAP1	-0.032	0.151		ATP6AP1L	-0.0772	0.001		LDLRAP1	-0.0128	0.109
ASCC1	0.7335	<0.000001		MAN1C1	-0.1411	0.922		MAN1C1	-0.3087	<0.001		CD96	-0.0308	0.001		MAN1C1	-0.0946	0.355
CR381653.1	0.5007	<0.000001		AL031280.1	-0.0552	0.922		AL031280.1	-0.0502	0.229		CATSPERG	-0.0266	0.001		AL031280.1	-0.016	0.581
DDX6	1.084	<0.000001		MTFR1L	0.0151	0.97		MTFR1L	-0.0205	0.618		KCTD9	0.1214	0.001		MTFR1L	0.012	0.837
BNIP2	0.2413	<0.000001		AUNIP	0.0064	0.962		AUNIP	0.0254	0.168		NID2	0.2828	0.001		AUNIP	-0.0046	0.797
ARID4B	1.008	<0.000001		AL033528.2	-0.0308	0.922		AL033528.2	0.0288	0.369		LRPPRC	0.1854	0.001		AL033528.2	-0.004	0.232
EIF2B2	0.09551	<0.000001		PAFAH2	-0.0058	0.964		PAFAH2	-0.041	0.004		CES4A	-0.1152	0.001		PAFAH2	0.009	0.656
FAM120A	0.6079	<0.000001		TRIM63	-0.2102	0.922		TRIM63	-0.2844	0.18		GAB3	0.3776	0.001		TRIM63	-0.4252	0.173
DNMT3A	0.4436	<0.000001		PDIK1L	-0.0196	0.951		PDIK1L	-0.0968	0.014		MYH6	-9.22	0.001		PDIK1L	-0.0322	0.601
CTDSPL2	0.7095	<0.000001		CEP85	0.0016	>0.999		CEP85	-0.2776	<0.001		AC098864.1	-0.304	0.001		CEP85	-0.0328	0.597
COG1	0.1768	<0.000001		SH3BGRL3	0.0059	0.971		SH3BGRL3	0.0225	0.247		TRAPPC6B	0.0858	0.001		SH3BGRL3	-0.028	0.123
AL683813.1	0.5182	<0.000001		UBXN11	0.0002	>0.999		UBXN11	0.04	0.019		CPNE5	-1.537	0.001		UBXN11	0.005	0.67
COMMD1	2.045	<0.000001		DHDDS	0.0297	0.922		DHDDS	0.0067	0.734		MCOLN3	-0.3134	0.001		DHDDS	0.051	0.02
C2orf68	0.189	<0.000001		AL513365.2	0.0072	0.943		AL513365.2	-0.0184	0.196		CAMK2A	0.0416	0.001		AL513365.2	0.012	0.591
CCDC84	0.4543	<0.000001		HMGN2	-0.0257	0.942		HMGN2	0.0399	0.416		AL353693.1	-0.0518	0.001		HMGN2	-0.0312	0.317
C6orf62	0.331	<0.000001		ARID1A	-0.0665	0.922		ARID1A	-0.0663	0.419		SH3GL3	-0.0754	0.001		ARID1A	-0.0254	0.833
ELOA-AS1	0.3778	<0.000001		ZDHHC18	0.0462	0.922		ZDHHC18	0.0412	0.102		B4GALNT2	-0.0692	0.002		ZDHHC18	0.0244	0.306
ENY2	0.4417	<0.000001		GPN2	0.0136	0.922		GPN2	0.006	0.548		TMEM161A	-0.0696	0.002		GPN2	0.0156	0.274
CELF1	1.016	<0.000001		NUDC	-0.0031	>0.999		NUDC	0.0897	0.101		YAP1	-0.6254	0.002		NUDC	-0.0156	0.643
AFDN	0.6665	<0.000001		NR0B2	-0.0329	0.94		NR0B2	-0.0041	0.829		CNTNAP2	-0.315	0.002		NR0B2	-0.107	0.276
CCPG1	0.7556	<0.000001		TRNP1	-0.0288	0.922		TRNP1	0.0572	0.055		AC003681.1	0.0202	0.002		TRNP1	0.0122	0.355
AP4E1	0.2889	<0.000001		TENT5B	-0.0084	0.993		TENT5B	0.0194	0.628		CACNA2D2	-0.2824	0.002		TENT5B	0.0088	0.921
AKAP10	0.7921	<0.000001		SLC9A1	-0.0827	0.922		SLC9A1	0.1627	0.072		CLINT1	0.1956	0.002		SLC9A1	0.08	0.061
CAMK2D	8.872	<0.000001		WDTC1	-0.106	0.922		WDTC1	0.1194	0.133		CMPK1	0.1024	0.002		WDTC1	-0.0164	0.602
DLD	0.4179	<0.000001		TMEM222	0.0241	0.922		TMEM222	-0.0223	0.248		GABRB2	0.2358	0.002		TMEM222	0.0112	0.132
ERMAP	0.137	<0.000001		MAP3K6	0.0087	0.957		MAP3K6	0.0417	0.06		AC037486.1	-0.03	0.002		MAP3K6	-0.003	0.859
ERCC3	0.1936	<0.000001		WASF2	0.0114	0.993		WASF2	-0.047	0.436		AC007563.2	-0.1536	0.002		WASF2	-0.0998	0.133
ENOX2	0.5898	<0.000001		FO393419.2	0.0209	0.922		FO393419.2	0.0055	0.698		CENPJ	0.0422	0.002		FO393419.2	0.008	0.198
DYNC1I1	2.206	<0.000001		AHDC1	0.0107	0.979		AHDC1	-0.0463	0.277		MLYCD	0.0764	0.002		AHDC1	0.0036	0.963
AP001825.1	1.168	<0.000001		IFI6	-0.0501	0.922		IFI6	0.0365	0.198		FAM78B	0.1758	0.002		IFI6	-0.0622	0.085
CEP44	0.2746	<0.000001		FAM76A	-0.0065	0.992		FAM76A	0.0305	0.378		TOGARAM2	0.2386	0.002		FAM76A	-0.007	0.476
CCSER1	7.049	<0.000001		STX12	-0.0031	>0.999		STX12	0.0079	0.74		PRPF39	0.1192	0.002		STX12	0.024	0.725
CCDC91	2.182	<0.000001		PPP1R8	0.0157	0.922		PPP1R8	0.0263	0.156		ISCA1	0.1036	0.002		PPP1R8	0.01	0.547
EPB41	1.676	<0.000001		THEMIS2	-0.0192	0.922		THEMIS2	0.0276	0.196		NTRK2	-0.5102	0.002		THEMIS2	0.0004	0.945
DHTKD1	0.2068	<0.000001		RPA2	-0.0093	0.922		RPA2	0.0137	0.3		ATP2C2	-0.1412	0.002		RPA2	-0.0174	0.324
COPA	0.7408	<0.000001		AL512288.1	-0.027	0.922		AL512288.1	0.0304	0.388		FAM189A1	0.3406	0.002		AL512288.1	0.0028	0.174
ANK2	10.16	<0.000001		EYA3	0.0008	>0.999		EYA3	-0.0108	0.768		SNTG2	-0.086	0.002		EYA3	0.0458	0.655
CNOT2	0.8076	<0.000001		PTAFR	-0.0054	0.939		PTAFR	0.013	0.158		ITGA6	0.0886	0.002		PTAFR	-0.005	0.646
ARMC2	0.6856	<0.000001		DNAJC8	-0.0336	0.922		DNAJC8	0.0984	0.019		PIPOX	-0.046	0.002		DNAJC8	-0.0458	0.072
BTBD9	2.791	<0.000001		ATP5IF1	-0.1567	0.942		ATP5IF1	0.4303	0.162		KIAA1211L	0.0802	0.002		ATP5IF1	-0.0626	0.854
AF117829.1	1.044	<0.000001		AL353622.1	0.0164	0.922		AL353622.1	-0.0242	0.232		KCNH7	-0.1884	0.002		AL353622.1	0.039	0.071
ADHFE1	1.249	<0.000001		SESN2	0.0204	0.922		SESN2	-0.0062	0.638		NEXMIF	-0.034	0.002		SESN2	0.0186	0.37
ATG2B	0.3094	<0.000001		PHACTR4	-0.0157	0.993		PHACTR4	0.0453	0.559		ZNF778	0.0536	0.002		PHACTR4	0.0602	0.677
FAM126A	0.3093	<0.000001		RCC1	-0.0465	0.952		RCC1	0.1795	0.073		TNIK	-0.3024	0.002		RCC1	0.0782	0.26
CCNYL1	0.3547	<0.000001		TRNAU1AP	0.0011	>0.999		TRNAU1AP	-0.0521	0.124		DNAH7	-0.043	0.002		TRNAU1AP	-0.009	0.88
CASC4	0.8839	<0.000001		SNHG12	0.0349	0.922		SNHG12	-0.0171	0.476		CDC37	0.1938	0.002		SNHG12	-0.017	0.168
COG7	0.4861	<0.000001		TAF12	-0.0228	0.941		TAF12	-0.0474	0.275		NAV3	0.7478	0.002		TAF12	0.005	0.915
AHDC1	0.3387	<0.000001		LINC01715	0.0175	0.922		LINC01715	-0.0201	0.255		SPATA21	-0.0378	0.002		LINC01715	0.032	0.29
CREBBP	1.012	<0.000001		GMEB1	0.1222	0.922		GMEB1	0.0446	0.56		RUNX1	-0.314	0.002		GMEB1	0.13	0.288
B4GALNT3	2.061	<0.000001		YTHDF2	-0.0688	0.936		YTHDF2	0.0642	0.544		MED10	0.1142	0.002		YTHDF2	0.026	0.395
EHD4	0.5359	<0.000001		EPB41	-0.199	0.922		EPB41	0.3572	0.012		ZNF730	-0.0424	0.002		EPB41	-0.189	0.141
CIR1	0.2902	<0.000001		SRSF4	0.0271	0.973		SRSF4	-0.1227	0.197		SOCS3	-0.1694	0.002		SRSF4	0.0012	0.994
ARL3	0.2463	<0.000001		MECR	-0.0343	0.922		MECR	0.0183	0.561		SIPA1L2	-0.3574	0.002		MECR	-0.0126	0.365
C6orf136	0.2789	<0.000001		PTPRU	-0.0498	0.922		PTPRU	0.06	0.299		WASHC2A	0.191	0.002		PTPRU	0.0122	0.337
AZIN1-AS1	0.5061	<0.000001		PUM1	-0.0244	0.957		PUM1	-0.0184	0.692		AIFM2	0.0526	0.002		PUM1	-0.0752	0.215
CPT1A	0.5458	<0.000001		NKAIN1	0.0075	0.942		NKAIN1	0.0195	0.18		ASRGL1	-0.1864	0.002		NKAIN1	0.0038	0.837
CDC37	0.9495	<0.000001		SNRNP40	-0.0027	>0.999		SNRNP40	0.0049	0.783		SLC16A5	-0.0938	0.002		SNRNP40	-0.0206	0.722
ADGRA3	1.042	<0.000001		ZCCHC17	0.0666	0.922		ZCCHC17	-0.105	0.052		CDH1	-0.0366	0.002		ZCCHC17	0.0446	0.566
ESYT2	1.274	<0.000001		AL451070.1	-0.0113	0.971		AL451070.1	0.0597	0.108		IL16	-0.222	0.002		AL451070.1	0.02	0.559
CD2AP	0.321	<0.000001		FABP3	0.0941	0.997		FABP3	-0.2141	0.677		AC244453.1	-0.1034	0.002		FABP3	-0.0798	0.947
COP1	1.13	<0.000001		TINAGL1	0.0456	0.941		TINAGL1	-0.1648	0.051		OSBPL6	0.1682	0.002		TINAGL1	0.0248	0.783
ARHGEF12	1.864	<0.000001		PEF1	0.0218	0.922		PEF1	-0.0172	0.475		LIN9	-0.1512	0.002		PEF1	0.0146	0.539
DNAJC2	0.3117	<0.000001		COL16A1	-0.1221	0.922		COL16A1	0.1921	0.014		ZNF330	0.1996	0.002		COL16A1	0.0044	0.908
CAPS2	0.9782	<0.000001		PTP4A2	0.0078	0.99		PTP4A2	0.1032	0.002		C3orf20	-0.0424	0.002		PTP4A2	0.0324	0.264
AL513327.1	0.7056	<0.000001		KHDRBS1	0.0525	0.922		KHDRBS1	0.0567	0.147		LRP4	-2.057	0.002		KHDRBS1	0.0806	0.035
ARL16	0.1717	<0.000001		AL445248.1	-0.0066	0.982		AL445248.1	-0.0018	0.83		RAD23B	0.2926	0.002		AL445248.1	-0.0344	0.511
CCDC82	0.2209	<0.000001		TMEM39B	-0.0397	0.922		TMEM39B	0.0389	0.133		TCF15	0.0142	0.002		TMEM39B	-0.0128	0.37
CTSL	0.3686	<0.000001		KPNA6	-0.0491	0.922		KPNA6	0.0471	0.365		TATDN1	0.1322	0.002		KPNA6	-0.0536	0.542
CLCN4	0.1705	<0.000001		TXLNA	-0.0289	0.943		TXLNA	0.0627	0.283		CASD1	0.1338	0.002		TXLNA	0.001	0.928
CMC1	0.608	<0.000001		DCDC2B	0.0071	0.922		DCDC2B	-0.0133	0.147		BMP10	-0.434	0.002		DCDC2B	0.0042	0.774
CAPRIN2	0.1838	<0.000001		TMEM234	0.0052	0.95		TMEM234	-0.0072	0.49		EPB41L4A	-0.337	0.002		TMEM234	-0.0036	0.852
AC105052.3	0.9627	<0.000001		EIF3I	-0.0002	>0.999		EIF3I	0.054	0.092		AGL	-0.2476	0.002		EIF3I	0.0088	0.724
ERCC6L2	0.5833	<0.000001		HDAC1	-0.0734	0.922		HDAC1	0.0336	0.564		FOXO3	0.5094	0.002		HDAC1	-0.025	0.551
ARAF	0.2221	<0.000001		MARCKSL1	-0.0267	0.922		MARCKSL1	0.0271	0.41		RASSF3	-0.1934	0.002		MARCKSL1	-0.0072	0.363
AC092802.1	0.5482	<0.000001		TSSK3	0.0104	0.922		TSSK3	-0.0102	0.403		NSA2	0.065	0.002		TSSK3	0.0132	0.516
AL139383.1	1.626	<0.000001		FAM229A	-0.0321	0.922		FAM229A	0.0511	0.274		PLEKHA7	-1.049	0.002		FAM229A	-0.0068	0.008
ACTR1A	0.2718	<0.000001		BSDC1	-0.001	>0.999		BSDC1	-0.0136	0.674		GNA13	0.156	0.002		BSDC1	-0.059	0.11
ANKS3	0.307	<0.000001		AL033529.1	-0.0026	0.974		AL033529.1	0.0122	0.194		ASS1	-0.0954	0.002		AL033529.1	-0.0064	0.477
AC138627.1	0.1646	<0.000001		ZBTB8A	-0.0052	0.974		ZBTB8A	-0.0156	0.399		AL136317.2	-0.1232	0.002		ZBTB8A	0.0118	0.558
AC079447.1	0.6214	<0.000001		ZBTB8OS	0.0235	0.933		ZBTB8OS	-0.0313	0.403		DYNC1I1	0.5758	0.002		ZBTB8OS	0.049	0.391
AMN1	0.2888	<0.000001		RBBP4	0.1115	0.922		RBBP4	0.0125	0.765		KCNMB2-AS1	3.178	0.002		RBBP4	0.0116	0.728
ASB7	0.1092	<0.000001		SYNC	-0.0315	0.959		SYNC	0.1317	0.129		NTN1	-1.731	0.002		SYNC	0.0168	0.623
CLTC	0.8032	<0.000001		KIAA1522	-0.0112	0.922		KIAA1522	-0.011	0.387		CDCA2	0.1046	0.002		KIAA1522	-0.0078	0.576
AKAP13	15.23	<0.000001		YARS	-0.0285	0.941		YARS	0.0995	0.06		ZNF682	0.2092	0.002		YARS	-0.002	0.975
DYNC2LI1	0.2726	<0.000001		S100PBP	-0.0073	0.998		S100PBP	-0.0081	0.793		UBALD1	-0.0504	0.002		S100PBP	0.0258	0.385
DDX42	0.2402	<0.000001		FNDC5	-0.0143	0.923		FNDC5	0.0345	0.099		DHODH	-0.0616	0.003		FNDC5	0.0078	0.662
ATE1	1.403	<0.000001		RNF19B	-0.0063	0.932		RNF19B	0.0025	0.725		STIM2	-0.2252	0.003		RNF19B	-0.0046	0.761
AL359915.2	0.6049	<0.000001		AL020995.1	0.0809	0.922		AL020995.1	-0.0969	0.215		GPI	-0.3486	0.003		AL020995.1	0.0788	0.279
CHKA	0.7482	<0.000001		AK2	-0.0098	0.984		AK2	0.0858	0.048		CNTN5	-0.1526	0.003		AK2	-0.02	0.326
ARHGAP21	0.9824	<0.000001		AZIN2	-0.0032	0.985		AZIN2	0.023	0.115		SYDE2	0.2554	0.003		AZIN2	-0.0092	0.255
ACBD3	0.4478	<0.000001		TRIM62	0.006	0.974		TRIM62	0.0148	0.473		MTTP	-0.1136	0.003		TRIM62	-0.0166	0.52
DDX31	0.1546	<0.000001		ZNF362	0.0358	0.922		ZNF362	-0.0452	0.104		ACSL1	0.2254	0.003		ZNF362	0.0128	0.605
AL357055.3	0.6834	<0.000001		A3GALT2	-0.0508	0.922		A3GALT2	0.0488	0.334		WIPI1	0.203	0.003		A3GALT2	-0.0038	0.19
AC087500.1	0.287	<0.000001		AL513327.1	0.0039	>0.999		AL513327.1	0.0045	0.816		PEX26	0.058	0.003		AL513327.1	-0.054	0.303
ALKBH8	0.1308	<0.000001		PHC2	-0.1244	0.922		PHC2	-0.029	0.732		SMAD6	-0.353	0.003		PHC2	-0.1024	0.133
AL031428.1	0.2928	<0.000001		AL513327.2	0.0291	0.922		AL513327.2	-0.0235	0.237		CPNE1	-0.1306	0.003		AL513327.2	0.0076	0.755
CAMK2B	1.102	<0.000001		CSMD2	-0.0053	0.997		CSMD2	0.0405	0.281		PTCHD1-AS	-0.1068	0.003		CSMD2	0.0618	0.261
DCTN4	0.5786	<0.000001		SMIM12	-0.0437	0.94		SMIM12	-0.0007	0.86		RAI1	-0.1272	0.003		SMIM12	-0.0498	0.743
AFG1L	0.5453	<0.000001		GJA4	0.0571	0.922		GJA4	0.0353	0.556		HSF2	0.3456	0.003		GJA4	0.0094	0.776
AVEN	0.2671	<0.000001		AC114490.3	-0.0015	>0.999		AC114490.3	0.0255	0.095		SLC25A25	0.0588	0.003		AC114490.3	0.0056	0.496
FAM98A	0.1697	<0.000001		ZMYM1	-0.0047	0.997		ZMYM1	0.0227	0.471		AC084357.2	-0.6504	0.003		ZMYM1	-0.002	0.959
CAPZB	1.072	<0.000001		SFPQ	-0.0443	0.922		SFPQ	-0.0399	0.476		THSD4-AS1	0.3166	0.003		SFPQ	-0.1108	0.191
ANO6	1.34	<0.000001		ZMYM4	0.0495	0.922		ZMYM4	-0.0799	0.15		RWDD1	0.165	0.003		ZMYM4	0.0602	0.273
ACYP1	0.2141	<0.000001		ZMYM4-AS1	0.0516	0.922		ZMYM4-AS1	0.0102	0.645		CCDC90B	0.065	0.003		ZMYM4-AS1	0.0368	0.264
COG6	0.4567	<0.000001		KIAA0319L	0.1026	0.933		KIAA0319L	-0.4424	0.001		CTNNB1	-0.2474	0.003		KIAA0319L	0.0752	0.661
EP300	0.5958	<0.000001		NCDN	-0.023	0.922		NCDN	0.022	0.148		CHRDL2	-0.0972	0.003		NCDN	-0.0062	0.111
C2CD6	0.4255	<0.000001		TFAP2E	0.0037	0.95		TFAP2E	-0.0017	0.747		DNAH2	-0.0542	0.003		TFAP2E	0.01	0.227
DAAM1	2.928	<0.000001		PSMB2	0.0455	0.922		PSMB2	-0.0081	0.745		AC018742.1	0.975	0.003		PSMB2	-0.0112	0.728
ARSG	0.6439	<0.000001		AGO4	-0.0824	0.948		AGO4	0.3546	0.031		AC020659.1	-0.5648	0.003		AGO4	0.1164	0.265
FAM98B	0.1489	<0.000001		AGO1	-0.0378	0.922		AGO1	0.056	0.08		NMNAT2	-0.3964	0.003		AGO1	-0.0034	0.9
ASXL1	0.9038	<0.000001		AL139286.2	0.0176	0.922		AL139286.2	0.0178	0.393		IL1RAPL2	-0.735	0.003		AL139286.2	-0.0004	0.76
ARL6IP4	0.4558	<0.000001		AGO3	-0.0906	0.956		AGO3	0.4414	0.03		AP001021.1	-0.1092	0.003		AGO3	0.0642	0.697
EIF4E	0.6618	<0.000001		AL138787.2	0.0026	>0.999		AL138787.2	0.0892	<0.001		SAP30	0.0374	0.003		AL138787.2	0.0294	0.231
FAM198B	0.1507	<0.000001		ADPRHL2	-0.0038	0.989		ADPRHL2	-0.0038	0.752		USP46-AS1	0.0716	0.003		ADPRHL2	-0.0164	0.496
DMPK	0.5571	<0.000001		COL8A2	-0.0168	0.922		COL8A2	0.0248	0.239		FRS2	0.2774	0.003		COL8A2	0.0018	0.72
CELF2-AS2	0.3741	<0.000001		TRAPPC3	0.026	0.922		TRAPPC3	0.0604	0.044		43895	0.1624	0.003		TRAPPC3	0.03	0.35
CDC42SE2	0.3249	<0.000001		MAP7D1	0.044	0.937		MAP7D1	0.0378	0.576		OSBPL1A	0.6506	0.003		MAP7D1	0.0264	0.717
CAV2	1.951	<0.000001		THRAP3	0.1752	0.922		THRAP3	-0.7214	<0.001		FBN2	0.3286	0.003		THRAP3	0.029	0.881
CPEB3	1.845	<0.000001		AL591845.1	-0.0296	0.923		AL591845.1	0.062	0.158		ITGA3	-0.1178	0.003		AL591845.1	0.0068	0.277
FAM173B	0.117	<0.000001		STK40	-0.0087	0.995		STK40	0.0371	0.478		AC091691.2	-0.047	0.003		STK40	-0.0106	0.716
CAND1	0.5295	<0.000001		LSM10	0.0064	0.989		LSM10	0.0608	0.04		LINGO1	-7.211	0.003		LSM10	0.0096	0.749
EIF2AK4	0.3461	<0.000001		MRPS15	0.0368	0.922		MRPS15	0.015	0.602		FXR1	0.229	0.003		MRPS15	0.0332	0.262
CCT3	0.3446	<0.000001		CSF3R	-0.0151	0.922		CSF3R	0.0261	0.12		AL137779.2	0.0246	0.003		CSF3R	-0.0046	0.303
44076	1.66	<0.000001		GRIK3	0.0042	0.967		GRIK3	0.023	0.078		PNISR	-0.6048	0.003		GRIK3	-0.0046	0.178
ACTR3B	0.3915	<0.000001		LINC01137	-0.0178	0.922		LINC01137	0.0174	0.315		COBL	-0.2096	0.003		LINC01137	-0.0002	0.976
CEP192	0.7994	<0.000001		MEAF6	-0.0045	0.994		MEAF6	-0.0199	0.437		PSMD7	0.1668	0.003		MEAF6	-0.0392	0.272
CLCN3	0.9582	<0.000001		SNIP1	0.0058	0.941		SNIP1	-0.02	0.062		PTAR1	0.2304	0.003		SNIP1	0.008	0.661
FAM200A	0.1655	<0.000001		GNL2	0	>0.999		GNL2	-0.0086	0.602		MAP3K20	-0.6836	0.003		GNL2	-0.0006	0.971
COPS8	0.3625	<0.000001		C1orf109	0.0171	0.922		C1orf109	-0.0149	0.28		TM4SF1-AS1	-0.16	0.003		C1orf109	0.0014	0.885
ACADVL	2.43	<0.000001		CDCA8	-0.0177	0.922		CDCA8	0.0269	0.229		POGZ	-0.1272	0.003		CDCA8	-0.0054	0.165
AASDH	0.4185	<0.000001		C1orf122	0.0504	0.922		C1orf122	-0.0274	0.328		AC211486.5	0.0574	0.003		C1orf122	0.0416	0.188
AC016831.7	5.443	<0.000001		MTF1	-0.0006	>0.999		MTF1	-0.0234	0.033		SHD	-0.0908	0.003		MTF1	-0.0036	0.855
AC007216.4	0.4456	<0.000001		AL929472.2	-0.1182	0.922		AL929472.2	0.0856	0.217		CTNND2	0.5518	0.003		AL929472.2	-0.0706	0.107
CHCHD6	0.3172	<0.000001		INPP5B	-0.0729	0.933		INPP5B	0.2331	0.041		WAPL	0.1272	0.003		INPP5B	0.049	0.579
EXOC6	0.8027	<0.000001		SF3A3	-0.0072	0.957		SF3A3	-0.0034	0.761		SRA1	0.0984	0.003		SF3A3	-0.0118	0.534
CIAPIN1	0.3032	<0.000001		FHL3	0.0103	0.933		FHL3	0.0053	0.691		IGSF1	-0.0736	0.003		FHL3	0.0002	0.986
CREM	0.6476	<0.000001		UTP11	0.0213	0.923		UTP11	-0.0107	0.673		CEBPG	0.0384	0.003		UTP11	0.0052	0.921
AKT2	0.2987	<0.000001		RRAGC	0.0026	0.994		RRAGC	0.0006	0.845		LGR6	-0.196	0.003		RRAGC	-0.0084	0.762
AC013394.1	1.05	<0.000001		AL139260.1	0.0906	0.922		AL139260.1	0.205	0.037		ASB13	0.0532	0.004		AL139260.1	0.1638	0.261
CA5B	0.2875	<0.000001		RHBDL2	0.0178	0.974		RHBDL2	0.106	0.096		PGBD5	-0.0808	0.004		RHBDL2	0.107	0.256
APIP	0.2969	<0.000001		AKIRIN1	0.0609	0.922		AKIRIN1	-0.0797	0.063		FAM107A	-0.0886	0.004		AKIRIN1	0.035	0.321
CNOT6L	0.3233	<0.000001		NDUFS5	0.0254	0.998		NDUFS5	0.2394	0.268		ITLN1	0.6714	0.004		NDUFS5	0.0878	0.597
CSGALNACT1	2.49	<0.000001		MACF1	-0.2095	0.971		MACF1	1.578	0.008		VPS37B	0.1158	0.004		MACF1	0.4098	0.495
EIF2A	0.4209	<0.000001		AL442071.1	0.0128	0.938		AL442071.1	0.0318	0.156		AC104135.1	-0.0108	0.004		AL442071.1	-0.0014	0.933
AC005899.8	0.245	<0.000001		BMP8A	0.0197	0.922		BMP8A	0.0537	0.02		AC006355.2	0.0808	0.004		BMP8A	0.0086	0.055
AC007038.1	0.4408	<0.000001		PABPC4	-0.0464	0.973		PABPC4	0.5048	<0.001		GATA5	0.0848	0.004		PABPC4	0.0326	0.665
DCAF7	0.5229	<0.000001		AL365277.1	-0.0155	0.953		AL365277.1	0.0281	0.411		AC012574.1	-0.0972	0.004		AL365277.1	0.01	0.326
C9orf85	0.4437	<0.000001		HEYL	-0.0571	0.956		HEYL	0.1181	0.383		PDLIM1	0.1592	0.004		HEYL	-0.0122	0.896
CRLF3	0.9002	<0.000001		PPIE	-0.0164	0.949		PPIE	-0.0174	0.577		TNFRSF21	0.0794	0.004		PPIE	-0.0408	0.411
DGCR8	0.2084	<0.000001		AL033527.5	-0.0161	0.922		AL033527.5	0.0373	0.059		PPHLN1	-0.2758	0.004		AL033527.5	-0.0012	0.907
AC239802.2	0.1936	<0.000001		TRIT1	0.0666	0.922		TRIT1	-0.0346	0.435		AL354771.1	-0.2204	0.004		TRIT1	0.006	0.927
DMD	45.5	<0.000001		CAP1	0.0346	0.922		CAP1	0.0342	0.219		DPP10	-0.0672	0.004		CAP1	0.0064	0.699
AC022146.2	0.4999	<0.000001		PPT1	0.0294	0.922		PPT1	-0.0168	0.333		AC006059.1	0.2792	0.004		PPT1	0.0026	0.882
ANKRD6	0.3481	<0.000001		RLF	-0.0434	0.922		RLF	0.096	0.124		AP005899.1	0.0626	0.004		RLF	-0.0532	0.184
CSNK1D	0.4336	<0.000001		AL050341.2	0.023	0.922		AL050341.2	0.013	0.588		DDX5	2.126	0.004		AL050341.2	0.0198	0.344
ASXL2	0.5843	<0.000001		ZMPSTE24	0.0065	0.993		ZMPSTE24	-0.0799	0.017		LINC02503	-0.022	0.004		ZMPSTE24	-0.0194	0.466
CRYL1	0.2226	<0.000001		SMAP2	0.013	0.939		SMAP2	0.0272	0.24		MKRN2	0.1188	0.004		SMAP2	0.002	0.921
CREB1	0.9118	<0.000001		AL031985.4	-0.0171	0.922		AL031985.4	0.0223	0.108		AC015971.1	0.249	0.004		AL031985.4	-0.0038	0.405
ANKRD11	1.227	<0.000001		ZFP69	0.0095	0.939		ZFP69	-0.0105	0.497		BCL6	-0.4918	0.004		ZFP69	0.0282	0.336
ATP2C1	1.383	<0.000001		AL603839.3	0.0145	0.954		AL603839.3	-0.0707	0.022		LIMCH1	-0.833	0.004		AL603839.3	0.0084	0.737
ACVR1B	0.1735	<0.000001		ZNF684	0.0618	0.922		ZNF684	-0.0756	0.055		SNHG12	0.0868	0.004		ZNF684	0.0264	0.472
BANP	0.3042	<0.000001		RIMS3	-0.0225	0.922		RIMS3	0.0483	0.023		RFC1	0.159	0.004		RIMS3	-0.0068	0.28
AC138305.1	4.078	<0.000001		NFYC-AS1	0.0263	0.922		NFYC-AS1	-0.0015	0.824		OCRL	0.0856	0.004		NFYC-AS1	-0.0024	0.88
ANKH	1.32	<0.000001		NFYC	0.0443	0.94		NFYC	-0.0201	0.724		AC002066.1	-0.4054	0.004		NFYC	0.1006	0.409
EIF1AX	0.3684	<0.000001		KCNQ4	0.0145	0.922		KCNQ4	-0.0021	0.764		SCAMP5	-0.0288	0.004		KCNQ4	0.0204	0.29
CMC2	0.6596	<0.000001		CITED4	0.0036	>0.999		CITED4	-0.0018	0.835		PPP1R42	1.155	0.004		CITED4	0.0228	0.604
ELF1	2.309	<0.000001		CTPS1	-0.0057	0.973		CTPS1	0.0169	0.39		C11orf80	-0.0584	0.004		CTPS1	-0.0062	0.871
AFF1	1.702	<0.000001		SLFNL1-AS1	0.0328	0.922		SLFNL1-AS1	-0.013	0.596		GABRA3	-0.0876	0.004		SLFNL1-AS1	0.0424	0.235
CPEB4	4.66	<0.000001		SLFNL1	0.0164	0.942		SLFNL1	0.0418	0.201		LINC01482	-0.1472	0.004		SLFNL1	0.0012	0.966
CELF2	7.097	<0.000001		SCMH1	-0.0168	>0.999		SCMH1	0.6158	0.011		STK11	-0.0966	0.004		SCMH1	0.0016	0.994
AGAP6	0.2732	<0.000001		AC093151.3	-0.0076	0.959		AC093151.3	0.0188	0.347		BCOR	-0.3588	0.004		AC093151.3	-0.0056	0.863
AL035530.2	0.2476	<0.000001		FOXO6	-0.0165	0.937		FOXO6	0.0447	0.117		LRRFIP1	-0.5802	0.004		FOXO6	-0.0008	0.771
CCNH	1.219	<0.000001		HIVEP3	0.0781	0.94		HIVEP3	-0.1367	0.338		CNTNAP3	-0.3516	0.004		HIVEP3	0.2126	0.306
CARS2	0.3336	<0.000001		FOXJ3	0.115	0.922		FOXJ3	0.1202	0.249		LINC02170	0.0358	0.004		FOXJ3	-0.0704	0.147
ADAM9	0.971	<0.000001		RIMKLA	0.0126	0.922		RIMKLA	-0.0054	0.657		SNAP47	-0.2126	0.004		RIMKLA	-0.0088	0.646
AC124312.1	1.399	<0.000001		PPCS	-0.0158	0.941		PPCS	0.0188	0.506		CXXC4-AS1	-0.1152	0.004		PPCS	0.0202	0.48
CRTAP	0.1114	<0.000001		CCDC30	-0.0103	0.957		CCDC30	0.0175	0.462		AC078777.1	0.067	0.004		CCDC30	0.0018	0.95
BRMS1L	0.2835	<0.000001		PPIH	0.0245	0.922		PPIH	0.0071	0.666		AZGP1	0.0722	0.004		PPIH	0.0102	0.542
AGTPBP1	1.16	<0.000001		YBX1	0.0182	0.997		YBX1	0.188	0.173		TCF7L1	0.2842	0.004		YBX1	-0.0226	0.802
CDK12	0.4795	<0.000001		P3H1	0.0237	0.922		P3H1	-0.0029	0.77		TOMM70	0.1144	0.004		P3H1	0.034	0.167
AC087286.2	1.719	<0.000001		ERMAP	0.0226	0.922		ERMAP	-0.0008	0.843		AFF3	0.5592	0.004		ERMAP	-0.001	0.952
CACNA1C-AS1	0.1835	<0.000001		SLC2A1	0.003	0.995		SLC2A1	-0.0402	0.02		AQP1	0.0758	0.004		SLC2A1	-0.0092	0.753
AHI1	2.77	<0.000001		EBNA1BP2	-0.0082	0.996		EBNA1BP2	-0.05	0.342		SMAD9	-0.2728	0.005		EBNA1BP2	0.0926	0.269
CDC42SE1	0.3832	<0.000001		CFAP57	-0.0125	0.939		CFAP57	-0.0187	0.382		ERVMER61-1	-0.2348	0.005		CFAP57	0.0242	0.437
BCAP29	0.6199	<0.000001		ELOVL1	-0.0086	0.922		ELOVL1	0.0112	0.331		GADD45B	-0.7738	0.005		ELOVL1	-0.0062	0.692
EWSR1	0.4614	<0.000001		MED8	0.0304	0.922		MED8	0.0104	0.5		OPLAH	-0.153	0.005		MED8	0.0196	0.111
CHFR	0.4415	<0.000001		SZT2	-0.0222	0.957		SZT2	0.0876	0.13		METTL17	0.0534	0.005		SZT2	0.0094	0.805
CADM1	1.968	<0.000001		HYI	0.0016	>0.999		HYI	0.042	0.041		WDR66	-0.479	0.005		HYI	-0.0132	0.158
CCDC93	0.7526	<0.000001		KDM4A-AS1	0.0293	0.922		KDM4A-AS1	-0.0253	0.155		LIMK2	-0.0776	0.005		KDM4A-AS1	0.0346	0.075
BDP1	0.9389	<0.000001		AL451062.1	0.0227	0.922		AL451062.1	-0.0193	0.216		ANKRD20A3	-0.0722	0.005		AL451062.1	0.017	0.112
CEP70	0.5907	<0.000001		AL357079.1	0.0151	0.932		AL357079.1	0.0133	0.552		MYL7	11.92	0.005		AL357079.1	-0.0002	0.981
C1orf43	0.4386	<0.000001		IPO13	-0.0223	0.922		IPO13	-0.0209	0.192		MAN2B1	-0.0486	0.005		IPO13	-0.0272	0.063
FAM219B	0.4871	<0.000001		DPH2	-0.014	0.957		DPH2	0.0614	0.092		OSBPL3	-0.2548	0.005		DPH2	0.0108	0.222
ADPRHL1	2.441	<0.000001		ATP6V0B	-0.0663	0.922		ATP6V0B	0.0993	0.203		AC087521.2	0.0698	0.005		ATP6V0B	-0.0122	0.886
ANAPC7	0.2957	<0.000001		DMAP1	-0.0077	0.95		DMAP1	0.0049	0.702		PEX1	0.1268	0.005		DMAP1	-0.0006	0.962
EIF3E	0.4355	<0.000001		ERI3	0.0164	0.947		ERI3	0.016	0.594		SYMPK	-0.1736	0.005		ERI3	0.0408	0.301
DHRS4-AS1	0.1399	<0.000001		RNF220	-0.0363	0.922		RNF220	0.0803	0.026		DMKN	-0.0906	0.005		RNF220	0.017	0.395
CDKL1	0.1169	<0.000001		TMEM53	0.0086	0.959		TMEM53	0.0354	0.135		FN3K	0.315	0.005		TMEM53	0.0004	0.973
BCO2	3.123	<0.000001		ARMH1	-0.0034	0.993		ARMH1	0.0368	0.039		PITPNM2	-0.2386	0.005		ARMH1	0.0024	0.888
AC073167.1	0.4274	<0.000001		RPS8	0.0149	0.997		RPS8	0.1707	0.122		AC117944.1	0.3078	0.005		RPS8	0.0356	0.698
ALG12	0.09451	<0.000001		PLK3	0.0025	0.993		PLK3	0.0261	0.05		NIF3L1	0.083	0.005		PLK3	-0.0078	0.336
DLST	0.5912	<0.000001		PTCH2	-0.0088	0.922		PTCH2	0.005	0.434		ZBTB24	0.046	0.005		PTCH2	-0.0082	0.126
AC097376.2	0.6333	<0.000001		EIF2B3	-0.1246	0.922		EIF2B3	-0.0942	0.177		MRPS31	0.115	0.005		EIF2B3	-0.1098	0.101
CYFIP2	0.4689	<0.000001		HECTD3	-0.0025	0.957		HECTD3	-0.0023	0.652		GSE1	-0.6154	0.005		HECTD3	0.0012	0.923
AGO2	0.5412	<0.000001		UROD	-0.0274	0.922		UROD	0.0394	0.233		ERAP1	0.6922	0.005		UROD	-0.019	0.649
FADS3	0.7153	<0.000001		ZSWIM5	0.0231	0.947		ZSWIM5	0.1107	0.015		PAK1	-0.1102	0.005		ZSWIM5	0.0124	0.661
ABI1	0.5571	<0.000001		MUTYH	-0.0104	0.95		MUTYH	0.028	0.213		CPNE7	0.0324	0.005		MUTYH	-0.0036	0.84
FAM160A1	1.31	<0.000001		TESK2	-0.0606	0.922		TESK2	0.2182	0.004		CARHSP1	-0.0614	0.005		TESK2	-0.0278	0.206
CDKL5	0.6877	<0.000001		MMACHC	-0.0011	>0.999		MMACHC	0.0023	0.79		LINC02148	0.0306	0.005		MMACHC	0.0036	0.876
DDHD2	0.2947	<0.000001		PRDX1	0.0664	0.988		PRDX1	0.6382	0.044		PAPOLA	0.184	0.005		PRDX1	-0.0426	0.684
BICRAL	0.8975	<0.000001		AKR1A1	-0.0612	0.922		AKR1A1	0.2244	<0.001		PCAT1	-0.2276	0.005		AKR1A1	-0.0236	0.486
ACOX1	0.3873	<0.000001		NASP	-0.0521	0.922		NASP	0.1249	0.082		ZFX	0.1776	0.005		NASP	0.0074	0.917
ACSS2	1.045	<0.000001		CCDC17	-0.0055	0.922		CCDC17	-0.0035	0.3		HS3ST3A1	-0.296	0.005		CCDC17	-0.0076	0.02
CAPZA2	1.477	<0.000001		GPBP1L1	0.0143	0.994		GPBP1L1	-0.1097	0.173		RARS2	0.1058	0.005		GPBP1L1	-0.0338	0.651
CDC27	1.134	<0.000001		TMEM69	-0.0186	0.928		TMEM69	0.021	0.443		ATP6V1D	0.1222	0.005		TMEM69	0.0064	0.677
AGBL3	0.4277	<0.000001		IPP	-0.0028	0.997		IPP	0.0118	0.501		ROR2	-0.7626	0.005		IPP	-0.0186	0.206
CCDC28A	0.2562	<0.000001		MAST2	0.1472	0.922		MAST2	-0.2738	0.079		SLPI	0.1878	0.005		MAST2	0.1176	0.621
EXD3	0.2536	<0.000001		POMGNT1	0.0159	0.957		POMGNT1	-0.0385	0.324		MTRF1L	0.1064	0.005		POMGNT1	0.0148	0.477
CBX5	0.3108	<0.000001		LURAP1	0.0292	0.922		LURAP1	-0.0658	0.009		KCNIP2	-0.3298	0.005		LURAP1	0.0702	0.004
FAM3C	0.1884	<0.000001		LRRC41	-0.0683	0.922		LRRC41	0.0563	0.302		CCZ1	-0.0436	0.005		LRRC41	-0.002	0.969
CLIC5	2.999	<0.000001		UQCRH	0.1512	0.922		UQCRH	-0.1932	0.364		44084	-0.228	0.005		UQCRH	0.2408	0.215
ELMSAN1	0.3006	<0.000001		NSUN4	-0.0121	0.957		NSUN4	-0.0267	0.374		KANTR	-0.3012	0.005		NSUN4	-0.019	0.75
DPH7	0.3235	<0.000001		FAAH	-0.0157	0.929		FAAH	0.0681	<0.001		RIC1	0.2782	0.005		FAAH	0.0036	0.791
DDX46	0.6858	<0.000001		MKNK1-AS1	0.005	0.959		MKNK1-AS1	0.0148	0.275		TMEM161B	0.1714	0.005		MKNK1-AS1	0.007	0.501
CRTC1	0.3141	<0.000001		MKNK1	-0.0968	0.922		MKNK1	0.1636	0.016		AC127164.1	0.0716	0.005		MKNK1	-0.0544	0.127
CMYA5	14.46	<0.000001		ATPAF1	0.037	0.922		ATPAF1	0.096	0.045		AC093879.1	0.8314	0.005		ATPAF1	0.0442	0.075
CYP3A5	0.2671	<0.000001		EFCAB14	0.0288	0.922		EFCAB14	0.0286	0.194		POPDC3	0.1096	0.006		EFCAB14	0.0334	0.205
ALS2CR12	0.2243	<0.000001		CYP4B1	-0.029	0.922		CYP4B1	0.0386	0.193		RAPGEF1	0.1926	0.006		CYP4B1	0.0034	0.832
ACVR1	0.408	<0.000001		CYP4X1	0.0106	0.922		CYP4X1	-0.0012	0.807		XPO7	0.1024	0.006		CYP4X1	0.0036	0.832
BMPR1A	2.689	<0.000001		CYP4Z1	0.0095	0.922		CYP4Z1	0.0091	0.345		LRRC14B	0.043	0.006		CYP4Z1	0.002	0.66
FAM227B	0.8581	<0.000001		CYP4A22-AS1	-0.004	0.941		CYP4A22-AS1	-0.0026	0.675		FAM157C	-0.2208	0.006		CYP4A22-AS1	-0.0006	0.97
AC058822.1	0.5251	<0.000001		CMPK1	0.0528	0.922		CMPK1	-0.0486	0.122		FANCA	-0.06	0.006		CMPK1	0.0032	0.885
DECR1	2.049	<0.000001		LINC01389	-0.0009	>0.999		LINC01389	0.0223	0.059		AC100800.1	0.3832	0.006		LINC01389	0.0096	0.108
DCUN1D2	0.7107	<0.000001		TRABD2B	-0.2504	0.922		TRABD2B	0.8312	<0.001		SLC16A1-AS1	-0.625	0.006		TRABD2B	0.0064	0.595
ATP2A2	8.728	<0.000001		AL109659.1	-0.0224	0.922		AL109659.1	0.0446	0.008		QTRT1	-0.0742	0.006		AL109659.1	-0.005	0.292
ATP9A	0.2867	<0.000001		SLC5A9	-0.0046	0.993		SLC5A9	0.0368	0.154		NEAT1	-10.17	0.006		SLC5A9	-0.0074	0.045
CPEB2	0.2709	<0.000001		SPATA6	-0.1026	0.922		SPATA6	0.2878	0.036		EXTL3	-0.287	0.006		SPATA6	-0.0256	0.743
CHD8	0.3526	<0.000001		AGBL4	-0.1122	>0.999		AGBL4	5.863	<0.001		BTBD1	0.2636	0.006		AGBL4	-0.043	0.898
ACSS1	0.5798	<0.000001		AC099788.1	0.0705	0.922		AC099788.1	0.1735	0.007		MFSD12	-0.0378	0.006		AC099788.1	0.0042	0.571
ACOT9	0.4431	<0.000001		FAF1	0.129	0.936		FAF1	-0.1812	0.39		RNASEH2B	0.075	0.006		FAF1	-0.0508	0.893
FAM172A	1.612	<0.000001		AL049637.1	0.008	0.922		AL049637.1	-0.0046	0.551		SERPINB6	0.2582	0.006		AL049637.1	0.0024	0.841
ARL10	0.2203	<0.000001		CDKN2C	0.0034	0.971		CDKN2C	0.0098	0.378		SLC36A1	0.0298	0.006		CDKN2C	0.0074	0.585
FAM189A2	0.953	<0.000001		RNF11	-0.0036	0.997		RNF11	0.0288	0.297		RAP2C	0.1124	0.006		RNF11	-0.0078	0.779
BTF3L4	0.2801	<0.000001		TTC39A	0.0505	0.922		TTC39A	0.0101	0.676		AKIP1	0.057	0.006		TTC39A	0.0354	0.05
CAST	3.124	<0.000001		EPS15	0.1677	0.922		EPS15	0.0615	0.602		ST7-AS2	0.4168	0.006		EPS15	0.1158	0.426
EIF4G3	1.535	<0.000001		OSBPL9	0.2541	0.922		OSBPL9	0.3307	0.049		AC096577.1	-0.0512	0.006		OSBPL9	0.1814	0.363
FAM149B1	0.2558	<0.000001		NRDC	-0.0711	0.954		NRDC	0.3367	0.036		ZBTB4	-0.1372	0.006		NRDC	-0.128	0.025
FANCM	0.1942	<0.000001		RAB3B	-0.0181	0.922		RAB3B	0.0365	0.07		NTNG2	-0.0482	0.006		RAB3B	0.0008	0.903
ASH2L	0.3043	<0.000001		TXNDC12	-0.0215	0.922		TXNDC12	0.0399	0.151		DMXL2	-0.1822	0.006		TXNDC12	0.0028	0.871
DYNC1LI1	0.3871	<0.000001		AL445685.1	-0.0064	0.933		AL445685.1	0.0152	0.154		HBP1	0.1082	0.006		AL445685.1	-0.004	0.597
CPSF6	0.9344	<0.000001		BTF3L4	0.0043	>0.999		BTF3L4	0.0533	0.196		FABP4	0.1998	0.006		BTF3L4	-0.0142	0.572
CAV3	0.2292	<0.000001		ZFYVE9	-0.0118	0.999		ZFYVE9	0.0378	0.654		ITPR2	0.307	0.006		ZFYVE9	0.0854	0.425
ANKRD12	1.808	<0.000001		CC2D1B	-0.0007	>0.999		CC2D1B	-0.0059	0.556		COL11A1	-0.0366	0.006		CC2D1B	0.0002	0.986
CACNA2D3	3.135	<0.000001		PRPF38A	-0.044	0.922		PRPF38A	0.033	0.536		CCT2	0.0844	0.006		PRPF38A	-0.0168	0.273
AL450384.2	2.221	<0.000001		TUT4	-0.0443	0.953		TUT4	-0.0279	0.707		ECT2L	0.5168	0.006		TUT4	-0.1914	0.064
ACOT11	2.34	<0.000001		COA7	-0.0086	0.959		COA7	0.021	0.366		C1QTNF1	-0.2782	0.006		COA7	0.002	0.889
C1orf21	2.074	<0.000001		ZYG11B	0.0552	0.922		ZYG11B	-0.0826	0.166		NPIPA1	-0.0408	0.006		ZYG11B	0.0484	0.285
CERS5	0.492	<0.000001		ZYG11A	-0.014	0.922		ZYG11A	0.0202	0.02		LMBR1	0.2142	0.006		ZYG11A	-0.0076	0.147
ARID3A	0.2137	<0.000001		ECHDC2	-0.2614	0.922		ECHDC2	-0.1706	0.348		SDR39U1	-0.1522	0.006		ECHDC2	-0.1674	0.561
AC117834.1	0.7948	<0.000001		SCP2	0.0494	0.933		SCP2	0.0984	0.225		ZC2HC1C	0.0878	0.006		SCP2	-0.0162	0.829
DLAT	0.4838	<0.000001		PODN	0.0026	>0.999		PODN	0.0422	0.057		ADGRD1	-0.9844	0.006		PODN	-0.0108	0.383
COX19	0.2268	<0.000001		CPT2	-0.0024	0.983		CPT2	-0.0042	0.64		CLPX	0.0606	0.006		CPT2	-0.0014	0.935
FAM135A	1.033	<0.000001		C1orf123	-0.0437	0.922		C1orf123	0.0161	0.568		CFAP54	-0.0438	0.006		C1orf123	-0.0264	0.37
AASS	0.4852	<0.000001		AL606760.3	-0.0083	0.933		AL606760.3	0.0099	0.45		PLD5	-0.086	0.006		AL606760.3	0.005	0.177
CLUAP1	0.338	<0.000001		MAGOH	0.0334	0.922		MAGOH	0.0224	0.498		MSANTD4	0.0314	0.006		MAGOH	0.0024	0.898
AGBL5	0.3303	<0.000001		NDC1	-0.0082	0.959		NDC1	-0.0128	0.529		ASB8	0.1218	0.006		NDC1	-0.0224	0.556
CAPNS1	0.1505	<0.000001		YIPF1	0.0164	0.93		YIPF1	0.031	0.232		ZER1	-0.2048	0.007		YIPF1	-0.0138	0.072
CYB5R3	0.488	<0.000001		HSPB11	-0.0167	0.99		HSPB11	0.2431	<0.001		PEX5L	-0.3146	0.007		HSPB11	-0.0082	0.797
AC027698.1	0.3923	<0.000001		LRRC42	-0.0257	0.923		LRRC42	0.0501	0.19		KIAA0319	-0.0552	0.007		LRRC42	0.007	0.336
ATP9B	0.7106	<0.000001		TMEM59	-0.016	0.99		TMEM59	0.0454	0.547		GPR157	0.0848	0.007		TMEM59	-0.0046	0.969
CLCN7	0.1276	<0.000001		TCEANC2	-0.0031	0.993		TCEANC2	0.0119	0.47		MTMR1	0.0814	0.007		TCEANC2	0.0026	0.9
CAPRIN1	0.4473	<0.000001		MRPL37	-0.0007	>0.999		MRPL37	0.0041	0.706		SGCG	1.009	0.007		MRPL37	-0.016	0.181
AES	0.4534	<0.000001		SSBP3	-0.0526	0.96		SSBP3	-0.4602	<0.001		AL133338.1	0.1248	0.007		SSBP3	-0.0222	0.799
CMPK1	0.2238	<0.000001		ACOT11	-0.0166	>0.999		ACOT11	-1.048	<0.001		NECAB1	0.1734	0.007		ACOT11	0.0484	0.899
AL157938.2	0.328	<0.000001		FAM151A	0.0274	0.953		FAM151A	-0.1732	<0.001		HDGFL3	0.1356	0.007		FAM151A	0.0576	0.276
CACNA2D1	5	<0.000001		MROH7-TTC4	-0.0124	0.94		MROH7-TTC4	0.004	0.766		SNHG7	0.1962	0.007		MROH7-TTC4	-0.005	0.792
DYRK3	0.4879	<0.000001		USP24	0.0201	0.972		USP24	-0.0631	0.354		HNRNPDL	0.5286	0.007		USP24	-0.0304	0.652
AC026704.1	0.1869	<0.000001		AL603840.1	-0.007	0.971		AL603840.1	0.0572	0.005		HTATSF1	0.0434	0.007		AL603840.1	0.0056	0.509
ELP3	0.3799	<0.000001		AC119674.1	-0.025	0.922		AC119674.1	0.0002	0.86		MED20	0.022	0.007		AC119674.1	-0.0116	0.41
CCDC32	0.2832	<0.000001		AC119674.2	-0.0002	>0.999		AC119674.2	-0.004	0.627		AC025164.1	-0.0708	0.007		AC119674.2	-0.0092	0.295
CBR4	4.386	<0.000001		PLPP3	-0.0521	0.974		PLPP3	-0.5743	<0.001		TSPEAR	0.1134	0.007		PLPP3	-0.1406	0.367
ATXN7L1	0.4997	<0.000001		PRKAA2	0.0163	>0.999		PRKAA2	-0.1127	0.644		ACADM	0.2308	0.007		PRKAA2	-0.2176	0.662
DLGAP1-AS1	0.0755	<0.000001		FYB2	-0.3264	0.956		FYB2	-2.539	<0.001		AC010235.1	0.0872	0.007		FYB2	-0.8086	0.021
DDX24	1.235	<0.000001		DAB1	-0.6661	0.661		DAB1	0.1647	0.498		PPT1	0.0562	0.007		DAB1	-0.64	<0.001
ALPK3	1.233	<0.000001		MYSM1	-0.031	0.955		MYSM1	0.0946	0.198		SMTN	-0.4018	0.007		MYSM1	-0.0508	0.119
DYSF	1.313	<0.000001		JUN	-0.4344	0.922		JUN	-0.207	0.443		RAB40C	-0.0916	0.007		JUN	-0.5708	0.161
EIF3M	0.4558	<0.000001		LINC01135	-0.0305	0.922		LINC01135	-0.0071	0.735		PTP4A3	-0.6844	0.007		LINC01135	-0.0116	0.499
AL121761.1	0.5206	<0.000001		LINC01358	0.0023	>0.999		LINC01358	0.0075	0.687		SAA1	0.08	0.007		LINC01358	-0.0166	0.502
AL158071.1	0.3083	<0.000001		FGGY	0.0178	0.995		FGGY	-0.247	0.014		BBS2	0.0788	0.007		FGGY	-0.122	0.03
CCND3	0.3997	<0.000001		HOOK1	0.0069	0.974		HOOK1	0.0649	0.001		LINC00472	0.1596	0.007		HOOK1	0.0052	0.857
CACUL1	0.6695	<0.000001		CYP2J2	0.0213	>0.999		CYP2J2	0.1509	0.444		CAMK2N1	0.0174	0.007		CYP2J2	-0.0098	0.973
CACNA1C	35.16	<0.000001		LINC01748	0.0172	0.922		LINC01748	0.0528	0.014		ZNF84	0.0858	0.007		LINC01748	-0.0052	0.298
CCNY	1.346	<0.000001		AC099792.1	0.0112	0.973		AC099792.1	0.1258	<0.001		GUF1	0.0544	0.007		AC099792.1	-0.0052	0.143
CIRBP	1.492	<0.000001		NFIA	0.0365	>0.999		NFIA	0.0461	0.808		LRRTM4	-0.0772	0.007		NFIA	-0.023	0.964
CAMK2A	0.09213	<0.000001		TM2D1	-0.0232	0.967		TM2D1	0.0986	0.168		STAB1	-0.0392	0.007		TM2D1	-0.0268	0.409
CDC16	0.3488	<0.000001		AC099791.2	0.035	0.922		AC099791.2	-0.0034	0.771		SMC6	0.2464	0.007		AC099791.2	0.0142	0.413
ANKRD40	0.2088	<0.000001		PATJ	-0.4535	0.922		PATJ	-1.033	0.009		PRG4	0.0646	0.007		PATJ	-0.0992	0.768
CUEDC2	0.1603	<0.000001		L1TD1	-0.0123	0.929		L1TD1	0.0299	0.125		BPGM	-0.1612	0.007		L1TD1	-0.0018	0.597
AC091948.1	0.4413	<0.000001		KANK4	-0.0564	0.922		KANK4	0.0652	0.304		PNPLA7	-0.16	0.007		KANK4	-0.0044	0.651
CXXC4	0.1641	<0.000001		USP1	0.0037	0.971		USP1	0.0005	0.844		SPEG	-0.3434	0.007		USP1	-0.0034	0.86
CCDC88A	0.529	<0.000001		DOCK7	-0.079	0.922		DOCK7	0.0846	0.34		PPTC7	0.2052	0.007		DOCK7	0.0288	0.578
CFDP1	0.8535	<0.000001		ATG4C	-0.0726	0.922		ATG4C	0.0546	0.4		RBM12B	0.1662	0.007		ATG4C	-0.0128	0.513
AL390774.2	0.05627	<0.000001		ALG6	-0.0034	0.989		ALG6	-0.0148	0.37		ARL14EP	0.0744	0.007		ALG6	-0.0162	0.499
DET1	0.184	<0.000001		ITGB3BP	0.0108	0.985		ITGB3BP	0.1166	0.006		LRRC1	-0.0564	0.007		ITGB3BP	-0.0126	0.776
ARHGEF7	0.8423	<0.000001		EFCAB7	-0.025	0.946		EFCAB7	0.11	0.02		MS4A5	-0.0814	0.007		EFCAB7	0.0036	0.928
CYSTM1	1.177	<0.000001		PGM1	-0.1258	0.922		PGM1	-0.1054	0.456		AC074031.1	-0.1018	0.007		PGM1	0.115	0.323
CALCOCO2	0.9584	<0.000001		ROR1	-0.5469	0.946		ROR1	-0.2939	0.719		KSR2	-0.0786	0.007		ROR1	0.2504	0.859
ARHGEF6	0.607	<0.000001		ROR1-AS1	0.0331	0.967		ROR1-AS1	-0.1675	0.08		ITFG2-AS1	0.0886	0.007		ROR1-AS1	0.121	0.409
CD99	0.8111	<0.000001		CACHD1	-0.0037	0.988		CACHD1	0.0241	0.171		RNF122	-0.2274	0.007		CACHD1	-0.0192	0.229
AC104123.1	1.062	<0.000001		RAVER2	0.043	0.922		RAVER2	-0.0872	0.05		MINK1	-0.1048	0.007		RAVER2	0.0432	0.252
AP5Z1	0.1313	<0.000001		JAK1	0.0571	0.939		JAK1	-0.0747	0.439		SLC1A1	-0.0414	0.007		JAK1	-0.0296	0.787
DAP	0.2047	<0.000001		AK4	-0.0171	0.976		AK4	-0.2043	<0.001		CEBPZ	0.1018	0.007		AK4	0.0044	0.938
ACTR2	0.6349	<0.000001		DNAJC6	0.0275	0.992		DNAJC6	0.4597	<0.001		SRPK3	-0.1198	0.007		DNAJC6	0.0836	0.046
DHX57	0.3251	<0.000001		AL139294.1	0.0119	0.993		AL139294.1	0.1953	<0.001		LINC01725	-0.1888	0.007		AL139294.1	0.064	<0.001
CBLB	6.057	<0.000001		LEPR	0.0045	0.985		LEPR	0.0443	0.016		GRIN3A	-0.0714	0.007		LEPR	0.0108	0.603
ALMS1	0.25	<0.000001		PDE4B	-0.2338	0.922		PDE4B	0.7258	0.014		KLHL28	0.3214	0.007		PDE4B	0.1526	0.481
CTCF	0.3315	<0.000001		SGIP1	-0.0847	0.957		SGIP1	-0.4237	0.023		MLIP-AS1	1.48	0.008		SGIP1	-0.1896	0.46
DPYD	1.691	<0.000001		WDR78	-0.0473	0.94		WDR78	0.0753	0.373		AL591518.1	-0.1742	0.008		WDR78	0.0136	0.604
AC245297.3	4.595	<0.000001		MIER1	0.1014	0.922		MIER1	0.012	0.774		MAPKAP1	0.1066	0.008		MIER1	-0.022	0.558
ADAM10	1.504	<0.000001		SLC35D1	-0.0343	0.94		SLC35D1	-0.1625	0.001		INPP4B	1.309	0.008		SLC35D1	-0.0506	0.244
DYNLT1	0.7538	<0.000001		IL23R	-0.0212	0.922		IL23R	0.02	0.336		ERP44	0.1396	0.008		IL23R	-0.0074	0.509
DYM	1.243	<0.000001		IL12RB2	-0.0016	>0.999		IL12RB2	0.0556	0.13		CGGBP1	0.3946	0.008		IL12RB2	0.0494	0.06
ENTPD6	0.5242	<0.000001		SERBP1	-0.017	0.987		SERBP1	0.0952	0.241		ADGRL1	-0.052	0.008		SERBP1	0.0082	0.868
ESRRA	0.9359	<0.000001		LINC01702	-0.0199	0.922		LINC01702	0.0225	0.404		BCL3	-0.048	0.008		LINC01702	-0.0018	0.318
ADAM17	0.7675	<0.000001		GADD45A	-0.0318	0.942		GADD45A	-0.106	0.08		ADAM18	-0.0222	0.008		GADD45A	-0.0572	0.552
C1orf159	0.1202	<0.000001		GNG12	-0.0301	0.952		GNG12	-0.1729	0.002		BRINP3	-1.092	0.008		GNG12	-0.0016	0.976
AL138787.2	0.1909	<0.000001		GNG12-AS1	-0.0644	0.957		GNG12-AS1	-0.1874	0.245		SEMA4B	-0.5494	0.008		GNG12-AS1	-0.0372	0.736
CACNB2	21	<0.000001		DIRAS3	-0.0109	0.922		DIRAS3	-0.0123	0.385		AMDHD2	-0.0464	0.008		DIRAS3	-0.0168	0.338
BLM	0.2243	<0.000001		WLS	0.004	>0.999		WLS	-0.2316	<0.001		USP10	0.1498	0.008		WLS	-0.0054	0.93
EEF1A2	0.4003	<0.000001		AL033530.1	-0.0152	0.922		AL033530.1	0.0286	0.036		COCH	-0.2402	0.008		AL033530.1	-0.0198	0.055
CCDC85C	0.1335	<0.000001		LINC01707	-0.0073	0.922		LINC01707	0.0063	0.367		ZNF862	0.2018	0.008		LINC01707	-0.0002	0.959
ARPC2	0.3697	<0.000001		LRRC7	0.2102	0.941		LRRC7	1.249	<0.001		MRPL15	0.2012	0.008		LRRC7	0.044	0.727
DDX18	0.5395	<0.000001		AL158840.1	-0.0113	0.932		AL158840.1	0.0243	0.183		HDDC2	0.1618	0.008		AL158840.1	0.0002	0.907
AL390957.1	0.5081	<0.000001		LRRC40	-0.017	0.95		LRRC40	0.028	0.429		MAMLD1	-0.034	0.008		LRRC40	-0.053	0.041
DIP2A	1.222	<0.000001		SRSF11	-0.1067	0.943		SRSF11	0.3401	0.111		KIAA1324L	-0.0998	0.008		SRSF11	-0.0312	0.828
DCTD	0.08153	<0.000001		ANKRD13C	0.0195	0.968		ANKRD13C	0.1585	0.002		SLC38A1	0.275	0.008		ANKRD13C	0.0318	0.389
DNAJC19	0.3435	<0.000001		CTH	-0.0042	0.982		CTH	-0.0342	0.04		TXNL1	0.2944	0.008		CTH	-0.0314	0.062
EXT1	1.848	<0.000001		LINC01788	0.0074	0.947		LINC01788	0.0142	0.36		AL136531.2	0.1318	0.008		LINC01788	0.001	0.863
AC091551.1	0.1252	<0.000001		PTGER3	-0.0218	0.922		PTGER3	0.0106	0.663		SOCS6	0.0414	0.009		PTGER3	0.0056	0.638
DGKH	0.4672	<0.000001		ZRANB2-AS1	0.236	0.922		ZRANB2-AS1	0.0906	0.385		AC023051.1	0.0968	0.009		ZRANB2-AS1	0.187	0.099
ANKUB1	1.114	<0.000001		ZRANB2	-0.2732	0.922		ZRANB2	0.5674	0.006		DNM1L	0.54	0.009		ZRANB2	-0.3634	0.026
ANP32E	0.2014	<0.000001		NEGR1	-0.0214	>0.999		NEGR1	0.3068	0.25		C3	0.079	0.009		NEGR1	0.0144	0.947
ALDH7A1	0.3468	<0.000001		FPGT-TNNI3K	-0.0236	0.922		FPGT-TNNI3K	-0.0042	0.698		LINC02055	-0.0834	0.009		FPGT-TNNI3K	-0.0218	0.172
ENOSF1	1.739	<0.000001		TNNI3K	-0.0772	0.922		TNNI3K	-0.0316	0.419		AC103853.1	0.2084	0.009		TNNI3K	-0.029	0.427
ARPC5L	0.1235	<0.000001		AC093158.1	0.0164	>0.999		AC093158.1	-0.4632	<0.001		SPRTN	0.064	0.009		AC093158.1	-0.0446	0.79
CREBZF	0.3932	<0.000001		LRRC53	0.0371	0.954		LRRC53	-0.2073	0.005		ZNF322	0.0746	0.009		LRRC53	0.0314	0.793
C9orf3	8.491	<0.000001		CRYZ	0.0144	0.943		CRYZ	0.081	<0.001		BMS1P14	0.1142	0.009		CRYZ	0.034	0.015
BICD1	0.6424	<0.000001		TYW3	-0.0031	>0.999		TYW3	-0.0123	0.64		AKR1B1	0.8052	0.009		TYW3	0.0022	0.958
EIF4H	0.2238	<0.000001		SLC44A5	0.0502	0.922		SLC44A5	0.0766	0.122		LMO4	0.183	0.009		SLC44A5	0.0564	0.241
AP001011.1	0.5501	<0.000001		ACADM	0.0892	0.922		ACADM	0.0326	0.609		PSMD6-AS2	0.1022	0.009		ACADM	-0.0524	0.412
C1S	0.4142	<0.000001		RABGGTB	-0.0014	>0.999		RABGGTB	0.0322	0.498		PTPRJ	-0.1132	0.009		RABGGTB	0.0262	0.753
ARHGEF2	0.2376	<0.000001		MSH4	0.0171	0.922		MSH4	0.0649	<0.001		WASL	0.1624	0.009		MSH4	0.0052	0.782
DYNC1I2	0.4833	<0.000001		ST6GALNAC3	-0.0168	0.971		ST6GALNAC3	0.0934	0.07		LINC02267	-0.0766	0.009		ST6GALNAC3	0.0232	0.789
AC027117.2	0.3982	<0.000001		ST6GALNAC5	0.0011	>0.999		ST6GALNAC5	0.1049	0.015		HBS1L	0.142	0.009		ST6GALNAC5	-0.01	0.721
AC012085.2	0.8005	<0.000001		PIGK	-0.0272	0.922		PIGK	0.0116	0.631		D2HGDH	-0.109	0.009		PIGK	-0.0198	0.194
AL158152.2	0.5273	<0.000001		AC118549.1	0.0832	0.922		AC118549.1	-0.0316	0.681		SEC13	0.1722	0.009		AC118549.1	-0.02	0.802
AUTS2	3.886	<0.000001		USP33	-0.0359	0.971		USP33	0.0589	0.574		RDX	0.2472	0.009		USP33	-0.029	0.829
DEPTOR	0.1382	<0.000001		MIGA1	0.0297	0.957		MIGA1	-0.0949	0.2		GPC4	-0.0684	0.009		MIGA1	-0.0538	0.678
B3GALNT1	0.7305	<0.000001		NEXN-AS1	-0.0675	0.922		NEXN-AS1	-0.0017	0.854		ZNF100	0.1152	0.009		NEXN-AS1	-0.116	0.381
EML1	0.2622	<0.000001		NEXN	-3.017	0.922		NEXN	-3.237	0.205		EPHA2	-0.068	0.009		NEXN	-3.276	0.215
CCDC58	0.1831	<0.000001		FUBP1	-0.0067	>0.999		FUBP1	0.1197	0.175		AC108062.1	-0.1164	0.009		FUBP1	0.006	0.91
BIN3	0.134	<0.000001		GIPC2	0.0111	0.99		GIPC2	-0.1097	0.04		TGFBR2	1.119	0.009		GIPC2	0.004	0.96
FAHD2B	0.1357	<0.000001		AC103591.3	-0.0831	0.922		AC103591.3	-0.0115	0.677		RABL2A	-0.0472	0.009		AC103591.3	-0.082	0.061
ARMCX4	0.4693	<0.000001		IFI44L	-0.0145	0.952		IFI44L	0.0293	0.354		FGD6	-0.1224	0.009		IFI44L	-0.0122	0.726
AC008124.1	0.1532	<0.000001		ADGRL2	0.5177	0.957		ADGRL2	3.995	<0.001		SIRT2	0.0872	0.009		ADGRL2	0.4192	0.386
AC093879.1	1.725	<0.000001		AL138799.4	0.0379	0.945		AL138799.4	0.2125	0.001		BEX4	0.157	0.01		AL138799.4	0.0098	0.787
EPB41L4A	0.8513	<0.000001		AC117944.1	0.173	0.922		AC117944.1	0.5548	<0.001		CSRP2	0.022	0.01		AC117944.1	0.0382	0.506
AC018682.1	1.541	<0.000001		LINC01362	-0.0023	>0.999		LINC01362	0.0157	0.577		EREG	0.0514	0.01		LINC01362	-0.0438	0.215
DMGDH	0.2964	<0.000001		LINC01725	-0.1236	0.922		LINC01725	0.1884	0.014		CSNK1G3	0.1318	0.01		LINC01725	-0.0584	0.459
CLINT1	0.4424	<0.000001		TTLL7	0.0322	>0.999		TTLL7	1.001	<0.001		SCAF11	0.3634	0.01		TTLL7	0.0282	0.759
DCBLD2	0.8993	<0.000001		AL359504.2	0.0548	0.923		AL359504.2	0.1754	0.024		VPS29	0.1478	0.01		AL359504.2	0.0204	0.432
CPNE1	0.2721	<0.000001		PRKACB	0.1047	0.922		PRKACB	0.3243	0.002		C19orf25	0.0912	0.01		PRKACB	0.0726	0.249
CAMSAP1	0.1069	<0.000001		RPF1	0.0441	0.939		RPF1	0.1211	0.13		DDX24	0.5798	0.01		RPF1	0.0274	0.294
FANCC	1.012	<0.000001		GNG5	0.0102	>0.999		GNG5	0.0526	0.554		NPTXR	-0.0606	0.01		GNG5	0.0022	0.987
AKIP1	0.1123	<0.000001		SPATA1	-0.0021	>0.999		SPATA1	0.1265	0.02		PDLIM7	0.1976	0.01		SPATA1	-0.0046	0.935
AFMID	0.1843	<0.000001		CTBS	-0.0023	0.996		CTBS	0.0189	0.198		HCN2	-0.0364	0.01		CTBS	-0.001	0.968
AFTPH	0.5477	<0.000001		SSX2IP	0.008	0.967		SSX2IP	0.06	0.006		RFX2	-0.21	0.01		SSX2IP	0.0214	0.052
EPG5	0.3705	<0.000001		LPAR3	0.0185	0.967		LPAR3	0.1669	<0.001		RANBP9	0.1912	0.01		LPAR3	0.0758	0.026
FAM192A	0.2417	<0.000001		WDR63	-0.0373	0.989		WDR63	0.5969	<0.001		TBC1D14	-0.081	0.01		WDR63	-0.029	0.061
CNOT10	0.3815	<0.000001		MCOLN3	-0.1728	0.922		MCOLN3	0.7496	<0.001						MCOLN3	-0.0322	<0.001
EPC1	1.878	<0.000001		SYDE2	0.072	0.922		SYDE2	0.1028	0.208						SYDE2	-0.1114	0.079
EHBP1	0.9686	<0.000001		C1orf52	0.0249	0.932		C1orf52	0.0543	0.177						C1orf52	-0.0266	0.274
BCL7B	0.1069	<0.000001		BCL10	0.0177	0.922		BCL10	-0.0051	0.593						BCL10	0.0124	0.029
CHRM2	7.931	<0.000001		AL078459.1	0.0754	0.922		AL078459.1	0.1096	0.231						AL078459.1	0.0408	0.698
ETFRF1	0.2995	<0.000001		DDAH1	0.1016	0.94		DDAH1	0.2234	0.238						DDAH1	0.122	0.516
AKTIP	0.2096	<0.000001		CYR61	-0.8965	0.922		CYR61	0.2285	0.583						CYR61	-0.7604	0.179
ARGLU1	1.278	<0.000001		ZNHIT6	-0.0874	0.922		ZNHIT6	0.094	0.099						ZNHIT6	-0.0692	0.096
AC020916.1	0.3961	<0.000001		COL24A1	-0.0582	0.922		COL24A1	0.1124	0.044						COL24A1	-0.0198	0.532
ADAM23	1.603	<0.000001		ODF2L	0.027	0.922		ODF2L	0.047	0.135						ODF2L	0.0506	0.203
AC068533.3	0.2148	<0.000001		AL356270.1	-0.0562	0.922		AL356270.1	0.1162	0.008						AL356270.1	-0.0114	0.133
CD99L2	0.3821	<0.000001		SH3GLB1	0.1059	0.922		SH3GLB1	0.0169	0.763						SH3GLB1	-0.0432	0.677
ACACB	4.437	<0.000001		SELENOF	-0.003	>0.999		SELENOF	0.0342	0.237						SELENOF	0.0046	0.933
DYNC1LI2	0.3669	<0.000001		HS2ST1	0.0459	0.922		HS2ST1	-0.0791	0.096						HS2ST1	0.016	0.773
EEF1D	0.5157	<0.000001		LMO4	0.0878	0.922		LMO4	0.0816	0.179						LMO4	-0.0074	0.84
AMBRA1	1.004	<0.000001		PKN2-AS1	0.2499	0.922		PKN2-AS1	-0.6021	0.013						PKN2-AS1	0.409	0.231
FAM174B	0.2459	<0.000001		PKN2	0.0765	0.932		PKN2	-0.0681	0.543						PKN2	-0.1326	0.417
AL356599.1	0.473	<0.000001		GTF2B	0.0146	0.959		GTF2B	0.0066	0.773						GTF2B	0.021	0.41
DHFR	0.166	<0.000001		KYAT3	-0.001	>0.999		KYAT3	0.0394	0.052						KYAT3	-0.0052	0.783
AC108062.1	0.2092	<0.000001		GBP3	0.0115	0.956		GBP3	0.0315	0.262						GBP3	-0.001	0.831
CIART	0.1402	<0.000001		GBP4	-0.0061	0.954		GBP4	0.0313	0.017						GBP4	0.0024	0.773
CEP290	0.2853	<0.000001		LRRC8B	-0.0415	0.957		LRRC8B	0.2545	0.005						LRRC8B	0.052	0.377
ASAH1	2.584	<0.000001		LRRC8C-DT	0.014	0.94		LRRC8C-DT	0.0136	0.557						LRRC8C-DT	0.0074	0.823
BTD	0.1241	<0.000001		ZNF326	0.0527	0.922		ZNF326	0.0445	0.33						ZNF326	0.0038	0.938
DDX5	4.438	<0.000001		ZNF644	-0.1124	0.922		ZNF644	0.1626	0.167						ZNF644	-0.133	0.019
CMSS1	1.473	<0.000001		HFM1	-0.0227	0.957		HFM1	-0.0937	0.102						HFM1	-0.072	0.112
CEP85	0.562	<0.000001		TGFBR3	0.0343	0.971		TGFBR3	-0.1903	0.081						TGFBR3	-0.0778	0.588
ATP6V0E2-AS1	0.1337	<0.000001		EPHX4	0.0166	0.922		EPHX4	0.0186	0.292						EPHX4	0.002	0.345
CEP162	0.2062	<0.000001		BTBD8	-0.0522	0.922		BTBD8	0.0568	0.142						BTBD8	-0.0376	0.019
BCAT2	0.1598	<0.000001		GLMN	-0.0218	0.95		GLMN	0.0116	0.73						GLMN	-0.049	0.452
ANXA5	0.2535	<0.000001		RPAP2	0.0973	0.922		RPAP2	-0.0869	0.31						RPAP2	0.0812	0.169
DBNL	0.2695	<0.000001		EVI5	0.1316	0.922		EVI5	0.1482	0.4						EVI5	0.1646	0.537
AGO3	1.285	<0.000001		RPL5	0.0433	0.925		RPL5	0.0519	0.413						RPL5	0.0196	0.731
DLG5	0.2464	<0.000001		FAM69A	0.0108	0.994		FAM69A	-0.1532	0.006						FAM69A	-0.0084	0.92
CAP1	0.2043	<0.000001		MTF2	-0.0144	0.971		MTF2	0.032	0.486						MTF2	-0.012	0.602
DPY19L2	6.914	<0.000001		TMED5	-0.0232	0.957		TMED5	0.0144	0.731						TMED5	0.0422	0.299
AC005225.2	0.06122	<0.000001		CCDC18	0.041	0.941		CCDC18	0.1166	0.138						CCDC18	-0.0318	0.561
DSG2	0.2587	<0.000001		DR1	0.007	0.959		DR1	0.0122	0.488						DR1	-0.0074	0.79
DPP7	0.812	<0.000001		FNBP1L	-0.0566	0.924		FNBP1L	-0.0952	0.255						FNBP1L	-0.1116	0.286
CXADR	0.4149	<0.000001		BCAR3	-0.1044	0.922		BCAR3	-0.1418	0.173						BCAR3	-0.045	0.642
ARF5	0.09092	<0.000001		DNTTIP2	-0.0149	0.959		DNTTIP2	0.0025	0.831						DNTTIP2	0.003	0.91
CAND2	0.402	<0.000001		GCLM	0.0279	0.922		GCLM	0.0295	0.404						GCLM	-0.0306	0.355
C19orf18	0.2701	<0.000001		ARHGAP29	0.1473	0.922		ARHGAP29	0.1015	0.363						ARHGAP29	0.0516	0.752
CCDC12	0.6197	<0.000001		ABCD3	0.1262	0.922		ABCD3	0.17	0.154						ABCD3	0.1598	0.216
CCDC92	0.3478	<0.000001		F3	-0.0381	0.954		F3	-0.2791	<0.001						F3	0.0126	0.764
AKAP6	8.983	<0.000001		SLC44A3	-0.0221	0.922		SLC44A3	0.0097	0.687						SLC44A3	-0.0288	0.287
B4GALT1	1.348	<0.000001		CNN3	-0.0753	0.922		CNN3	0.1969	0.032						CNN3	-0.0206	0.601
AGPS	0.386	<0.000001		AC105942.1	-0.0135	0.937		AC105942.1	0.0607	0.003						AC105942.1	0.0074	0.458
DLGAP4	0.4717	<0.000001		ALG14	0.0123	0.95		ALG14	0.0007	0.851						ALG14	-0.031	0.378
BACH2	0.4124	<0.000001		TMEM56-RWDD3	-0.0201	0.922		TMEM56-RWDD3	-0.0289	0.249						TMEM56-RWDD3	-0.0128	0.428
CSNK1A1	3.5	<0.000001		AC092802.1	-0.0058	>0.999		AC092802.1	-0.0226	0.65						AC092802.1	-0.022	0.833
CTDSP2	0.1964	<0.000001		AC092802.2	0.0048	0.994		AC092802.2	-0.0612	0.014						AC092802.2	-0.0104	0.803
CTPS2	0.3677	<0.000001		AL356479.1	-0.0361	0.922		AL356479.1	0.0467	0.31						AL356479.1	0.0014	0.677
EEFSEC	0.8035	<0.000001		PTBP2	-0.0149	0.998		PTBP2	0.1935	0.104						PTBP2	-0.114	0.12
CCDC90B	0.1509	<0.000001		DPYD	0.1714	0.923		DPYD	0.2196	0.372						DPYD	-0.1514	0.645
C3orf38	0.232	<0.000001		DPYD-AS1	0.0962	0.922		DPYD-AS1	0.0884	0.32						DPYD-AS1	-0.0274	0.657
AGAP1	1.182	<0.000001		SNX7	-0.0258	0.922		SNX7	0.0282	0.375						SNX7	-0.0234	0.448
FAM222B	0.6875	<0.000001		AL445433.2	-0.0184	0.922		AL445433.2	0.0492	0.014						AL445433.2	-0.0222	0.344
DCLK2	0.6143	<0.000001		LINC01708	0.0066	0.99		LINC01708	0.0038	0.805						LINC01708	-0.0134	0.308
CLDN20	0.1175	<0.000001		PALMD	-0.1249	0.97		PALMD	-1.123	<0.001						PALMD	-0.5056	0.035
AC243964.2	0.6025	<0.000001		FRRS1	-0.003	0.997		FRRS1	-0.0378	0.087						FRRS1	0.0182	0.398
DAB1	1.591	<0.000001		AGL	-0.074	0.922		AGL	0.074	0.332						AGL	0.0996	0.097
CFAP70	0.2246	<0.000001		MFSD14A	0.0124	0.922		MFSD14A	0.0222	0.136						MFSD14A	0.0026	0.644
ACVR2A	0.4194	<0.000001		AC093019.2	-0.0026	0.996		AC093019.2	0.0154	0.351						AC093019.2	-0.0168	0.337
CDK5RAP2	0.402	<0.000001		SASS6	0.0098	0.932		SASS6	-0.0002	0.858						SASS6	0.002	0.723
FAM184B	0.2071	<0.000001		TRMT13	0.0326	0.922		TRMT13	-0.0048	0.807						TRMT13	-0.0114	0.713
BTBD1	0.5316	<0.000001		LRRC39	-0.2607	0.931		LRRC39	-0.6223	0.117						LRRC39	-0.4374	0.28
CXorf38	0.4183	<0.000001		DBT	0.0172	0.929		DBT	-0.051	0.038						DBT	0.0286	0.362
DNAJC13	0.3491	<0.000001		RTCA	0.0401	0.922		RTCA	0.0019	0.841						RTCA	0.0112	0.776
APH1B	0.1407	<0.000001		CDC14A	0.0191	0.988		CDC14A	0.2563	<0.001						CDC14A	0.0188	0.741
AC133550.2	0.16	<0.000001		VCAM1	-0.047	0.922		VCAM1	0.052	0.358						VCAM1	-0.0022	0.178
EDC3	0.2163	<0.000001		EXTL2	0.0238	0.922		EXTL2	-0.0448	0.005						EXTL2	0.019	0.274
DHRS7	0.312	<0.000001		SLC30A7	0.0281	0.922		SLC30A7	0.0145	0.644						SLC30A7	0.0042	0.927
BARD1	0.1782	<0.000001		DPH5	0.0587	0.922		DPH5	-0.0219	0.51						DPH5	0.0564	0.05
ASB8	0.2922	<0.000001		AC093157.1	0.0015	>0.999		AC093157.1	0.0549	0.025						AC093157.1	0.0008	0.983
BRICD5	0.07331	<0.000001		OLFM3	0.0079	0.925		OLFM3	-0.0295	0.004						OLFM3	0.018	0.128
CCDC18	0.4284	<0.000001		COL11A1	-0.0204	0.922		COL11A1	0.0548	0.001						COL11A1	-0.0042	0.216
ASPSCR1	0.38	<0.000001		RNPC3	-0.1126	0.922		RNPC3	0.22	0.103						RNPC3	-0.06	0.68
EXOC1	0.2718	<0.000001		AMY2B	0.0219	0.975		AMY2B	0.1361	0.087						AMY2B	0.1014	0.208
CLNS1A	0.3616	<0.000001		VAV3	-0.0665	0.922		VAV3	0.0897	0.3						VAV3	-0.0032	0.696
AP002336.2	0.9129	<0.000001		SLC25A24	-0.0178	0.973		SLC25A24	-0.078	0.205						SLC25A24	-0.0456	0.48
CCDC69	0.3344	<0.000001		FAM102B	-0.0038	0.996		FAM102B	-0.0314	0.192						FAM102B	-0.0244	0.443
CAMTA2	0.1173	<0.000001		PRPF38B	-0.006	>0.999		PRPF38B	0.073	0.191						PRPF38B	0.0806	0.06
DTNB	0.484	<0.000001		STXBP3	0.0481	0.922		STXBP3	0.0563	0.215						STXBP3	0.0276	0.528
DDX49	0.1147	<0.000001		AL449266.1	-0.031	0.955		AL449266.1	0.1784	0.01						AL449266.1	-0.0204	0.202
FAM118A	0.5449	<0.000001		GPSM2	0.0671	0.924		GPSM2	0.2479	0.005						GPSM2	0.0502	0.401
FAM49B	1.66	<0.000001		WDR47	0.039	0.922		WDR47	0.0258	0.416						WDR47	0.0148	0.228
EIF5	0.6427	<0.000001		TAF13	0.0348	0.922		TAF13	0.01	0.568						TAF13	0.0212	0.099
CAB39	0.7423	<0.000001		TMEM167B	-0.0373	0.922		TMEM167B	0.0075	0.727						TMEM167B	-0.0356	0.136
FAM208B	0.6844	<0.000001		SARS	0.0205	0.963		SARS	0.1629	0.002						SARS	-0.0092	0.63
AL355001.1	0.08784	<0.000001		MYBPHL	0.0179	0.998		MYBPHL	0.4475	<0.001						MYBPHL	-0.0028	0.668
ESRRB	0.5116	<0.000001		SORT1	0.1071	0.932		SORT1	0.2619	0.117						SORT1	0.0952	0.721
AC058791.1	0.4274	<0.000001		PSMA5	0.0178	0.94		PSMA5	0.014	0.62						PSMA5	0.0322	0.144
CEP85L	1.725	<0.000001		SYPL2	0.05	0.922		SYPL2	-0.208	<0.001						SYPL2	-0.025	0.505
AIG1	1.552	<0.000001		ATXN7L2	-0.0229	0.922		ATXN7L2	0.0027	0.799						ATXN7L2	-0.013	0.306
CDH2	9.24	<0.000001		CYB561D1	-0.0109	0.922		CYB561D1	-0.0173	0.192						CYB561D1	-0.0274	0.153
AC019130.1	0.1785	<0.000001		GNAI3	-0.0498	0.922		GNAI3	-0.0934	0.101						GNAI3	-0.0944	0.204
AC015914.1	0.9118	<0.000001		GNAT2	-0.0089	0.947		GNAT2	-0.0459	0.003						GNAT2	-0.0338	0.04
CSKMT	0.0868	<0.000001		GSTM4	-0.0028	>0.999		GSTM4	0.0308	0.274						GSTM4	0.006	0.849
CDH13	12.46	<0.000001		GSTM3	0.0082	0.993		GSTM3	0.0462	0.317						GSTM3	-0.0016	0.963
CTNNA3	26.4	<0.000001		AHCYL1	-0.0146	0.971		AHCYL1	0.099	0.029						AHCYL1	-0.0392	0.348
CCZ1B	0.2601	<0.000001		STRIP1	0.0011	>0.999		STRIP1	-0.0015	0.806						STRIP1	0	0.996
D2HGDH	0.2249	<0.000001		KCNC4	-0.0072	0.952		KCNC4	0.0112	0.457						KCNC4	-0.0128	0.532
ERCC4	0.1491	<0.000001		RBM15-AS1	0.0067	0.973		RBM15-AS1	0.0385	0.106						RBM15-AS1	-0.0008	0.963
CD164	0.2934	<0.000001		RBM15	0.0105	0.922		RBM15	-0.0037	0.717						RBM15	0.0084	0.237
FAM50A	0.1665	<0.000001		SLC16A4	0.0981	0.922		SLC16A4	-0.0619	0.416						SLC16A4	0.0372	0.714
ERAP1	1.054	<0.000001		AL355488.1	-0.0089	0.947		AL355488.1	-0.0111	0.517						AL355488.1	-0.0042	0.913
AL139021.1	0.1778	<0.000001		LAMTOR5	-0.0333	0.971		LAMTOR5	0.1389	0.195						LAMTOR5	0.0024	0.985
E2F5	0.1498	<0.000001		LRIF1	0.0227	0.94		LRIF1	-0.0909	0.022						LRIF1	-0.018	0.508
EIF4A2	1.017	<0.000001		DRAM2	0.0222	0.928		DRAM2	-0.0278	0.401						DRAM2	0.0462	0.107
ARHGAP44	0.6018	<0.000001		CEPT1	0.0226	0.936		CEPT1	-0.0328	0.385						CEPT1	0.0218	0.789
EMC3	0.4182	<0.000001		AL355816.2	-0.007	0.937		AL355816.2	0.0162	0.18						AL355816.2	0.0056	0.478
CFAP58	0.1368	<0.000001		WDR77	0.0327	0.922		WDR77	-0.0063	0.703						WDR77	0.013	0.289
AHNAK	0.4372	<0.000001		ATP5PB	0.0568	0.959		ATP5PB	0.098	0.498						ATP5PB	0.055	0.767
AC011447.3	0.2836	<0.000001		TMIGD3	-0.0144	0.922		TMIGD3	0.0366	0.048						TMIGD3	0.0122	0.312
AC100830.1	0.8964	<0.000001		RAP1A	-0.1248	0.922		RAP1A	0.0688	0.558						RAP1A	-0.0502	0.789
AGAP3	0.1548	<0.000001		INKA2	0.0806	0.922		INKA2	0.0342	0.525						INKA2	0.0058	0.92
AL355338.1	0.1173	<0.000001		DDX20	0.0112	0.939		DDX20	-0.0372	0.041						DDX20	0.0204	0.337
ATXN2	1.233	<0.000001		KCND3	-0.111	0.947		KCND3	-0.434	0.045						KCND3	-0.117	0.673
CCDC14	0.3749	<0.000001		AL445426.1	-0.0332	0.967		AL445426.1	0.095	0.346						AL445426.1	0.0732	0.009
ATG4B	0.551	<0.000001		CTTNBP2NL	0.0037	0.993		CTTNBP2NL	-0.0053	0.718						CTTNBP2NL	0.0166	0.661
DSTN	2.037	<0.000001		WNT2B	-0.0153	0.922		WNT2B	0.0219	0.303						WNT2B	-0.0022	0.927
AC079385.1	0.1556	<0.000001		ST7L	0.0557	0.922		ST7L	0.0905	0.148						ST7L	0.0388	0.334
DENND5B-AS1	0.09833	<0.000001		CAPZA1	-0.0203	0.969		CAPZA1	0.1093	0.074						CAPZA1	-0.073	0.179
CNIH4	0.1616	<0.000001		MOV10	-0.0106	0.982		MOV10	0.0722	0.124						MOV10	-0.0082	0.318
ATP5F1C	1.156	<0.000001		AL603832.1	-0.0087	0.922		AL603832.1	-0.0019	0.648						AL603832.1	-0.007	0.217
AL592430.1	0.186	<0.000001		RHOC	0.0427	0.922		RHOC	0.0599	0.192						RHOC	0.0032	0.937
C11orf49	0.5213	<0.000001		SLC16A1	-0.108	0.922		SLC16A1	-0.4574	<0.001						SLC16A1	-0.0864	0.332
COQ10B	0.3547	<0.000001		SLC16A1-AS1	-0.2349	0.922		SLC16A1-AS1	0.0509	0.721						SLC16A1-AS1	0.1552	0.395
ANAPC10	0.3624	<0.000001		AL357055.3	0.0001	>0.999		AL357055.3	-0.0975	0.248						AL357055.3	-0.0212	0.862
ABAT	0.2136	<0.000001		LRIG2	0.0988	0.922		LRIG2	-0.0532	0.365						LRIG2	0.0568	0.394
ETNK1	0.3614	<0.000001		MAGI3	-0.1751	0.922		MAGI3	0.3945	0.004						MAGI3	-0.0186	0.864
DMTN	0.08249	<0.000001		PHTF1	0.0414	0.922		PHTF1	-0.0922	0.002						PHTF1	0.0536	0.05
ASB2	0.9404	<0.000001		RSBN1	0.0287	0.94		RSBN1	0.0501	0.329						RSBN1	-0.0502	0.369
F3	0.4705	<0.000001		AP4B1	-0.0134	0.922		AP4B1	0.0212	0.152						AP4B1	-0.0218	0.052
DLG3	0.159	<0.000001		HIPK1	-0.0423	0.932		HIPK1	0.1287	0.048						HIPK1	-0.0364	0.355
CASQ2	3.051	<0.000001		TRIM33	0.013	0.974		TRIM33	-0.0452	0.34						TRIM33	-0.0586	0.135
CORO1C	0.6968	<0.000001		BCAS2	-0.0789	0.922		BCAS2	-0.0537	0.31						BCAS2	-0.1402	0.079
CD36	12.31	<0.000001		DENND2C	-0.0277	0.963		DENND2C	-0.0295	0.656						DENND2C	0.052	0.573
CDS2	0.4526	<0.000001		AMPD1	0.0471	0.922		AMPD1	0.0149	0.578						AMPD1	0.0622	0.041
CHST12	0.2075	<0.000001		NRAS	-0.0144	0.922		NRAS	0.0064	0.595						NRAS	0.005	0.608
AP003108.2	0.2692	<0.000001		CSDE1	-0.0719	0.922		CSDE1	0.0735	0.156						CSDE1	-0.0496	<0.001
CTIF	0.9545	<0.000001		SIKE1	-0.0206	0.929		SIKE1	0.0018	0.835						SIKE1	-0.021	0.467
ARHGEF9	1.112	<0.000001		SYCP1	-0.0376	0.922		SYCP1	0.0394	0.297						SYCP1	-0.0034	0.38
ENO4	0.3203	<0.000001		TSPAN2	-0.0037	0.971		TSPAN2	0.0089	0.456						TSPAN2	-0.0074	0.655
BRD1	0.323	<0.000001		AL512638.2	0.0229	0.974		AL512638.2	0.0571	0.482						AL512638.2	0.0298	0.572
AHCTF1	0.534	<0.000001		NGF	-0.0336	0.997		NGF	0.1598	0.49						NGF	-0.0042	0.982
AC093019.2	0.09009	<0.000001		CASQ2	-0.5917	0.922		CASQ2	0.3323	0.511						CASQ2	-0.2338	0.49
DENND4C	1.359	<0.000001		SLC22A15	-0.0115	0.986		SLC22A15	-0.0903	0.076						SLC22A15	-0.05	0.521
BAG2	0.237	<0.000001		ATP1A1	-0.0742	0.931		ATP1A1	-0.2534	0.014						ATP1A1	-0.0744	0.598
ATXN2L	0.3102	<0.000001		LINC01762	0.0014	>0.999		LINC01762	-0.0334	0.009						LINC01762	-0.0004	0.986
CDR2	0.6873	<0.000001		CD58	-0.064	0.932		CD58	-0.221	0.026						CD58	-0.0268	0.622
AP1G1	0.5688	<0.000001		IGSF3	0.004	0.965		IGSF3	-0.0168	0.145						IGSF3	-0.008	0.623
DOK7	0.2965	<0.000001		PTGFRN	-0.0226	0.967		PTGFRN	0.15	0.027						PTGFRN	-0.014	0.502
AL136295.1	0.1572	<0.000001		TTF2	0.0156	0.922		TTF2	0.0442	0.036						TTF2	0.0088	0.598
AC073342.1	0.2077	<0.000001		TRIM45	-0.0361	0.922		TRIM45	0.1197	<0.001						TRIM45	-0.0082	0.712
BET1L	0.1222	<0.000001		VTCN1	0.0796	0.957		VTCN1	0.6328	<0.001						VTCN1	0.0088	0.324
CD151	0.5101	<0.000001		MAN1A2	-0.1554	0.932		MAN1A2	0.6956	<0.001						MAN1A2	-0.1264	0.272
DISC1	2.996	<0.000001		TENT5C	0.0205	0.932		TENT5C	0.0531	0.097						TENT5C	0.0108	0.729
ARID4A	0.5709	<0.000001		GDAP2	0.0214	0.922		GDAP2	0.0006	0.846						GDAP2	0.0118	0.507
AP005329.3	0.06638	<0.000001		WDR3	0.037	0.922		WDR3	0.0328	0.079						WDR3	0.027	0.076
ANKFN1	0.1597	<0.000001		WARS2	-0.0719	0.922		WARS2	0.1721	0.048						WARS2	-0.0194	0.479
CPNE4	0.644	<0.000001		WARS2-IT1	-0.003	0.997		WARS2-IT1	0.0546	0.011						WARS2-IT1	-0.011	0.257
BAHCC1	0.07184	<0.000001		AL359915.2	0.0185	0.983		AL359915.2	0.2161	0.001						AL359915.2	0.0622	0.315
EIF1B	2.374	<0.000001		ZNF697	0.0242	0.922		ZNF697	0.0168	0.289						ZNF697	0.0244	0.123
AC124319.2	0.1886	<0.000001		PHGDH	-0.018	0.922		PHGDH	0.031	0.068						PHGDH	-0.0004	0.957
B3GLCT	1.267	<0.000001		HMGCS2	-0.0259	0.922		HMGCS2	-0.0675	0.044						HMGCS2	-0.0284	0.322
F8	0.1313	<0.000001		NOTCH2	0.045	0.922		NOTCH2	0.0784	0.203						NOTCH2	0.02	0.772
CBR3	0.2349	<0.000001		SEC22B	-0.0129	0.959		SEC22B	0.0909	0.001						SEC22B	-0.0232	0.323
FAM206A	0.1855	<0.000001		NBPF26	-0.0202	0.922		NBPF26	0.026	0.308						NBPF26	-0.0308	0.441
AC011092.2	0.5738	<0.000001		LINC00623	-0.0194	0.959		LINC00623	0.1056	0.036						LINC00623	-0.0042	0.943
AC078881.1	0.2939	<0.000001		AC244453.1	-0.056	0.922		AC244453.1	0.0934	0.011						AC244453.1	-0.0086	0.226
ARID1A	0.6195	<0.000001		SRGAP2C	-0.1113	0.922		SRGAP2C	0.2345	0.002						SRGAP2C	0.0068	0.697
COQ8B	0.1795	<0.000001		SRGAP2-AS1	-0.0175	0.922		SRGAP2-AS1	0.0603	0.006						SRGAP2-AS1	-0.0098	0.574
AC093668.2	0.07049	<0.000001		AC244021.1	-0.1334	0.922		AC244021.1	0.221	0.046						AC244021.1	0.0146	0.71
CDC42EP3	1.337	<0.000001		AC246680.1	-0.0085	0.922		AC246680.1	0.0109	0.26						AC246680.1	-0.0086	0.267
AC015853.3	0.1508	<0.000001		NBPF15	0.0108	0.959		NBPF15	0.0308	0.296						NBPF15	-0.0174	0.202
DNASE1L1	0.2134	<0.000001		FP700111.1	-0.1079	0.922		FP700111.1	0.1891	0.105						FP700111.1	0.0092	0.675
CSNK1E	0.07258	<0.000001		SRGAP2B	-0.0324	0.947		SRGAP2B	0.1778	0.006						SRGAP2B	-0.0034	0.637
CASTOR2	0.1882	<0.000001		FAM72D	-0.0173	0.922		FAM72D	0.0135	0.44						FAM72D	-0.0042	0.329
CASTOR3	0.1296	<0.000001		GPR89A	0.0054	0.971		GPR89A	0.0076	0.615						GPR89A	0.0062	0.719
DDX23	0.05717	<0.000001		PDZK1	-0.0007	>0.999		PDZK1	-0.0093	0.663						PDZK1	0.0078	0.886
AC138123.1	0.8161	<0.000001		RNF115	-0.4825	0.922		RNF115	0.0723	0.764						RNF115	-0.4392	0.335
AC099850.1	0.06965	<0.000001		POLR3C	0.0118	0.953		POLR3C	0.0164	0.512						POLR3C	0.0072	0.5
CHST7	0.2145	<0.000001		NUDT17	0.0031	0.985		NUDT17	0.0029	0.752						NUDT17	0.0168	0.416
ADAMTS13	0.08735	<0.000001		PIAS3	-0.0382	0.922		PIAS3	0.0144	0.495						PIAS3	-0.0252	0.026
ARNT	0.4866	<0.000001		ITGA10	0.0071	0.99		ITGA10	0.1061	<0.001						ITGA10	0.0012	0.751
BAG4	0.1848	<0.000001		PEX11B	0.0145	0.922		PEX11B	-0.0313	0.118						PEX11B	0.0034	0.919
EYA4	4.072	<0.000001		RBM8A	-0.0215	0.939		RBM8A	0.0527	0.164						RBM8A	0.0012	0.978
EYA1	0.7167	<0.000001		LIX1L	0.0033	>0.999		LIX1L	-0.0345	0.229						LIX1L	0.0464	0.165
ENAH	1.97	<0.000001		POLR3GL	0.0197	0.922		POLR3GL	0.0343	0.207						POLR3GL	-0.0044	0.85
FAM19A1	0.1388	<0.000001		TXNIP	-0.1814	0.989		TXNIP	-2.409	<0.001						TXNIP	-0.6222	0.475
ARMH4	0.7185	<0.000001		HJV	-0.0251	0.922		HJV	0.0695	0.029						HJV	-0.0116	0.482
ALG14	0.2382	<0.000001		LINC01719	-0.0227	0.922		LINC01719	0.0201	0.176						LINC01719	-0.0214	0.214
ALS2CL	0.315	<0.000001		NBPF12	-0.0276	0.922		NBPF12	-0.0298	0.247						NBPF12	-0.0082	0.776
C14orf180	1.539	<0.000001		PRKAB2	0.016	0.957		PRKAB2	-0.0146	0.664						PRKAB2	-0.0268	0.506
CPD	0.2139	<0.000001		AC242426.2	-0.0081	0.99		AC242426.2	-0.0429	0.286						AC242426.2	-0.0414	0.411
DYNLRB1	0.177	<0.000001		FMO5	0.0263	0.94		FMO5	-0.0567	0.241						FMO5	-0.04	0.427
ATP6V0E1	0.4562	<0.000001		CHD1L	-0.0368	0.953		CHD1L	0.0828	0.316						CHD1L	-0.0112	0.85
AC022558.2	0.2037	<0.000001		LINC00624	0.0402	0.922		LINC00624	0.0628	0.091						LINC00624	-0.0058	0.9
BCAR3	0.5351	<0.000001		BCL9	0.0042	>0.999		BCL9	-0.0844	0.028						BCL9	0.0238	0.532
ERP44	0.3764	<0.000001		ACP6	-0.0237	0.933		ACP6	0.0501	0.192						ACP6	0.0022	0.955
AC096564.1	0.8516	<0.000001		GJA5	-0.0673	0.922		GJA5	0.2591	<0.001						GJA5	-0.0216	0.55
CWF19L1	0.1902	<0.000001		GPR89B	0.0562	0.922		GPR89B	0.0158	0.625						GPR89B	0.0266	0.305
AC074032.1	0.7498	<0.000001		AC239803.3	-0.015	0.922		AC239803.3	0.0152	0.404						AC239803.3	0.0002	0.424
CORO6	0.8981	<0.000001		NBPF11	-0.0197	0.957		NBPF11	0.0531	0.278						NBPF11	0.007	0.699
COMTD1	0.2425	<0.000001		AC239809.3	0.0209	0.939		AC239809.3	-0.1045	<0.001						AC239809.3	0.0152	0.654
ABLIM1	17.33	<0.000001		NBPF14	-0.0316	0.928		NBPF14	0.1012	0.019						NBPF14	-0.026	0.652
ASIP	0.1679	<0.000001		NUDT4B	-0.0278	0.922		NUDT4B	-0.031	0.068						NUDT4B	-0.0564	<0.001
CDK14	2.494	<0.000001		PDE4DIP	-0.8608	0.957		PDE4DIP	-4.65	0.02						PDE4DIP	-2.872	0.231
DENND4B	0.1574	<0.000001		AC239802.2	0.0229	0.922		AC239802.2	-0.0301	0.311						AC239802.2	0.0116	0.685
ACAT1	0.8841	<0.000001		AC239804.1	0.0115	0.922		AC239804.1	-0.0111	0.472						AC239804.1	0.0252	0.04
AC007193.2	0.6645	<0.000001		NBPF9	-0.0105	0.962		NBPF9	0.0429	0.158						NBPF9	0.0142	0.03
AKAP8L	0.5417	<0.000001		AC245297.3	-0.2223	0.967		AC245297.3	-0.6443	0.336						AC245297.3	-0.5726	0.489
CYC1	1.091	<0.000001		AC245297.2	-0.0429	0.922		AC245297.2	0.0445	0.414						AC245297.2	-0.0016	0.301
BCL6	1.035	<0.000001		NBPF19	-0.0424	0.922		NBPF19	0.1186	0.018						NBPF19	0.0196	0.356
DUSP16	0.4582	<0.000001		HIST2H2BE	-0.1328	0.922		HIST2H2BE	-0.1954	0.041						HIST2H2BE	-0.228	0.087
ERBIN	1.002	<0.000001		BOLA1	0.0004	>0.999		BOLA1	-0.0134	0.429						BOLA1	-0.009	0.61
CCT4	0.2879	<0.000001		SF3B4	0.014	0.922		SF3B4	0.0048	0.697						SF3B4	0.0016	0.949
AC092835.1	0.1009	<0.000001		OTUD7B	0.1474	0.922		OTUD7B	-0.051	0.536						OTUD7B	0.0752	0.427
AC087623.2	0.2473	<0.000001		VPS45	0.0142	0.997		VPS45	-0.11	0.247						VPS45	0.075	0.516
CKMT2	6.446	<0.000001		PLEKHO1	-0.0443	0.922		PLEKHO1	-0.0133	0.739						PLEKHO1	-0.0144	0.787
EDF1	0.5022	<0.000001		ANP32E	0.0072	0.98		ANP32E	0.0288	0.329						ANP32E	-0.004	0.893
AC073896.2	0.1466	<0.000001		APH1A	-0.006	0.971		APH1A	0.0222	0.269						APH1A	0.0052	0.823
DIRC2	0.7321	<0.000001		C1orf54	-0.0532	0.922		C1orf54	0.021	0.485						C1orf54	-0.0724	0.055
APOBEC4	0.08093	<0.000001		CIART	-0.0034	0.995		CIART	-0.0126	0.527						CIART	-0.0224	0.515
CHCHD10	1.663	<0.000001		MRPS21	0.0527	0.937		MRPS21	0.2321	0.003						MRPS21	0.065	0.151
AL133480.1	0.1056	<0.000001		PRPF3	0.0148	0.933		PRPF3	0.0128	0.56						PRPF3	0.0116	0.71
EIF3K	0.7933	<0.000001		RPRD2	0.0222	0.99		RPRD2	0.1484	0.196						RPRD2	0.0466	0.66
AEBP2	0.8057	<0.000001		TARS2	-0.0545	0.922		TARS2	0.0247	0.573						TARS2	-0.0204	0.343
ACOT8	0.1804	<0.000001		ECM1	-0.0195	0.922		ECM1	0.0131	0.46						ECM1	-0.0186	0.43
ABHD18	2.025	<0.000001		FALEC	-0.0467	0.922		FALEC	0.0637	0.059						FALEC	-0.0136	0.562
AL049569.1	0.03779	<0.000001		ADAMTSL4	-0.0129	0.947		ADAMTSL4	-0.0489	0.051						ADAMTSL4	-0.0494	0.037
CCDC141	3.339	<0.000001		MCL1	0.0011	>0.999		MCL1	-0.0591	0.272						MCL1	-0.0458	0.598
ARL14EP	0.1992	<0.000001		ENSA	0.0341	0.922		ENSA	-0.0079	0.762						ENSA	0.0338	0.571
CRIPT	0.07481	<0.000001		GOLPH3L	-0.0114	0.969		GOLPH3L	-0.0094	0.717						GOLPH3L	-0.0062	0.902
AC090193.1	0.1682	<0.000001		CTSS	-0.0024	>0.999		CTSS	0.044	0.066						CTSS	0.0054	0.661
CTNND2	1.579	<0.000001		CTSK	0.0022	0.993		CTSK	0.014	0.256						CTSK	-0.0076	0.576
AC136604.2	0.3065	<0.000001		ARNT	-0.0542	0.937		ARNT	0.0012	0.858						ARNT	-0.0118	0.897
AC090844.2	0.08497	<0.000001		SETDB1	0.0346	0.922		SETDB1	-0.097	0.024						SETDB1	0.0188	0.766
CPED1	2.35	<0.000001		CERS2	0.004	0.983		CERS2	-0.0346	0.033						CERS2	-0.001	0.961
COPS6	0.3112	<0.000001		MINDY1	-0.0107	0.967		MINDY1	0.0827	0.004						MINDY1	-0.006	0.75
DPCD	0.07475	<0.000001		PRUNE1	-0.0408	0.922		PRUNE1	0.0462	0.265						PRUNE1	0.0034	0.944
AC025434.1	0.1633	<0.000001		BNIPL	-0.0307	0.922		BNIPL	0.0327	0.39						BNIPL	0.015	0.044
DES	5.452	<0.000001		C1orf56	-0.0388	0.941		C1orf56	0.1514	0.026						C1orf56	-0.0012	0.987
ERO1A	0.1954	<0.000001		CDC42SE1	0.0028	>0.999		CDC42SE1	0.0594	0.213						CDC42SE1	0.0192	0.855
ABHD3	0.3009	<0.000001		MLLT11	0.0148	0.943		MLLT11	-0.0326	0.266						MLLT11	0.0088	0.866
DCP2	0.2361	<0.000001		GABPB2	-0.0253	0.957		GABPB2	0.1961	<0.001						GABPB2	-0.0174	0.676
CCDC129	0.2908	<0.000001		SEMA6C	-0.0129	0.929		SEMA6C	-0.0217	0.266						SEMA6C	-0.0442	0.021
COL4A5	1.464	<0.000001		SCNM1	0.0213	0.922		SCNM1	0.0177	0.435						SCNM1	0.0192	0.392
AC020659.1	0.9712	<0.000001		LYSMD1	0.005	0.94		LYSMD1	0.0066	0.445						LYSMD1	0.0006	0.966
AC009119.2	0.1256	<0.000001		VPS72	0.0069	0.922		VPS72	-0.0105	0.202						VPS72	0.0072	0.571
CKMT2-AS1	1.376	<0.000001		PIP5K1A	0.0669	0.932		PIP5K1A	0.0453	0.621						PIP5K1A	0.0316	0.853
EIF4E2	0.522	<0.000001		PSMD4	0.0097	0.959		PSMD4	0.0099	0.647						PSMD4	0.0138	0.752
ATG16L2	0.3283	<0.000001		ZNF687	-0.0117	0.922		ZNF687	0.0091	0.449						ZNF687	-0.0192	0.362
ACTN2	10.48	<0.000001		PI4KB	-0.0496	0.933		PI4KB	0.1578	0.052						PI4KB	-0.0152	0.497
ATP5MPL	1.178	<0.000001		SELENBP1	-0.0259	0.941		SELENBP1	-0.0035	0.826						SELENBP1	-0.0966	0.065
CARNMT1	0.1555	<0.000001		PSMB4	-0.0413	0.922		PSMB4	0.0225	0.387						PSMB4	-0.0464	0.231
ATP1A2	1.837	<0.000001		POGZ	-0.1174	0.922		POGZ	0.1232	0.126						POGZ	-0.1076	0.386
ARHGAP24	5.48	<0.000001		TUFT1	-0.0179	0.922		TUFT1	0.0481	0.049						TUFT1	-0.0134	0.169
DBT	0.2278	<0.000001		SNX27	0.0196	0.943		SNX27	0.0942	0.009						SNX27	0.0276	0.145
C4orf51	0.05688	<0.000001		MRPL9	0.0157	0.922		MRPL9	0.0137	0.322						MRPL9	0.0098	0.538
AC133919.2	0.1566	<0.000001		RORC	-0.0048	0.991		RORC	-0.0446	0.061						RORC	-0.044	0.153
EFHC2	0.1929	<0.000001		THEM4	-0.0642	0.922		THEM4	0.0074	0.779						THEM4	-0.059	0.072
C19orf70	0.4816	<0.000001		S100A10	0.0895	0.922		S100A10	0.0147	0.73						S100A10	0.031	0.572
CLIC6	0.1483	<0.000001		S100A11	0.0151	0.939		S100A11	0.0167	0.503						S100A11	0.0302	0.434
ARPC3	0.245	<0.000001		FLG-AS1	-0.059	0.922		FLG-AS1	0.1486	0.006						FLG-AS1	-0.1198	0.044
FAM162A	0.4834	<0.000001		HRNR	0.0134	0.922		HRNR	0.0148	0.407						HRNR	-0.003	0.175
ARRDC1-AS1	0.1151	<0.000001		FLG	-0.0122	0.922		FLG	0.0182	0.262						FLG	-0.0034	0.379
CCDC57	0.4746	<0.000001		S100A9	-0.0009	>0.999		S100A9	0.0003	0.853						S100A9	-0.0068	0.784
EIF2B4	0.141	<0.000001		S100A6	-0.0087	>0.999		S100A6	0.2649	0.046						S100A6	-0.0582	0.495
BRK1	0.1493	<0.000001		S100A4	0.0619	0.922		S100A4	0.0591	0.194						S100A4	-0.002	0.957
AC009264.1	4.473	<0.000001		S100A16	0.0155	0.922		S100A16	0.0171	0.297						S100A16	0.0008	0.973
AL158850.1	0.3879	<0.000001		S100A13	0.0166	0.973		S100A13	0.1186	0.036						S100A13	0.0056	0.896
EARS2	0.09711	<0.000001		S100A1	-0.073	0.987		S100A1	0.2436	0.455						S100A1	-0.0246	0.951
CAVIN4	0.4619	<0.000001		CHTOP	0.0456	0.922		CHTOP	0.0274	0.531						CHTOP	0.0032	0.949
AC015845.1	0.05437	<0.000001		SNAPIN	0.0156	0.941		SNAPIN	0.0384	0.196						SNAPIN	0.0138	0.759
AC093535.1	0.1655	<0.000001		ILF2	0.0323	0.922		ILF2	0.0109	0.691						ILF2	0.026	0.331
DOCK7	0.4247	<0.000001		INTS3	-0.0247	0.922		INTS3	0.0467	0.079						INTS3	-0.0244	0.135
ANP32B	0.2201	<0.000001		SLC27A3	0.0181	0.922		SLC27A3	0.0157	0.395						SLC27A3	0.0196	0.377
ABCC10	0.1013	<0.000001		GATAD2B	0.1332	0.922		GATAD2B	-0.0688	0.534						GATAD2B	0.1578	0.311
DAPK2	5.954	<0.000001		DENND4B	-0.0451	0.922		DENND4B	-0.0183	0.487						DENND4B	-0.052	0.009
ACOT2	0.177	<0.000001		CRTC2	-0.0038	0.989		CRTC2	0.0482	0.002						CRTC2	0.0024	0.892
ABHD17B	0.1666	<0.000001		SLC39A1	0.0152	0.943		SLC39A1	0.0462	0.131						SLC39A1	-0.0012	0.963
ALDH2	0.3912	<0.000001		JTB	0.0295	0.947		JTB	0.1193	0.04						JTB	0.0278	0.539
AL117381.1	0.1727	<0.000001		RAB13	-0.0058	0.959		RAB13	-0.001	0.831						RAB13	-0.011	0.595
AMY2B	0.3946	<0.000001		RPS27	-0.0306	0.974		RPS27	0.1808	0.105						RPS27	0.0446	0.686
ANXA4	0.7378	<0.000001		NUP210L	0.0074	0.978		NUP210L	0.0714	0.009						NUP210L	0.0152	0.143
CNTN3	0.6048	<0.000001		TPM3	-0.1973	0.984		TPM3	2.436	0.003						TPM3	-0.0186	0.915
COL21A1	0.7794	<0.000001		C1orf43	0.0518	0.922		C1orf43	-0.0156	0.698						C1orf43	0.083	0.236
BRWD1	1.37	<0.000001		UBAP2L	-0.0195	0.932		UBAP2L	-0.0097	0.687						UBAP2L	0.0022	0.969
AHSA1	0.1888	<0.000001		HAX1	0.0187	0.967		HAX1	0.0817	0.146						HAX1	0.0092	0.896
CD58	0.4378	<0.000001		ATP8B2	-0.0096	0.955		ATP8B2	0.0342	0.127						ATP8B2	-0.0094	0.555
A2M	1.775	<0.000001		IL6R-AS1	-0.0054	0.957		IL6R-AS1	0.0176	0.2						IL6R-AS1	0.0014	0.385
CRACR2B	0.1141	<0.000001		IL6R	-0.0483	0.928		IL6R	0.0925	0.213						IL6R	0.0446	0.348
DEK	0.3304	<0.000001		TDRD10	-0.0153	0.922		TDRD10	0.0341	0.073						TDRD10	0.007	0.312
AASDHPPT	0.1345	<0.000001		ADAR	0.0035	0.995		ADAR	-0.0089	0.632						ADAR	0.0004	0.99
CDK6	0.8602	<0.000001		KCNN3	-0.0023	>0.999		KCNN3	0.0975	0.003						KCNN3	-0.0048	0.498
BRD8	0.2253	<0.000001		PMVK	-0.0074	0.997		PMVK	0.0824	0.129						PMVK	0.0334	0.182
CDH20	0.2906	<0.000001		PBXIP1	0.0028	0.989		PBXIP1	0.0234	0.091						PBXIP1	-0.0066	0.264
ATP2B1	0.2201	<0.000001		FLAD1	-0.0126	0.94		FLAD1	0.0404	0.087						FLAD1	-0.0058	0.581
ANGPTL1	0.38	<0.000001		ZBTB7B	-0.0045	0.984		ZBTB7B	0.0243	0.228						ZBTB7B	0.0168	0.307
CD55	0.2158	<0.000001		ADAM15	-0.0014	>0.999		ADAM15	0.0064	0.637						ADAM15	-0.0182	0.401
AC107067.1	0.3815	<0.000001		EFNA1	0.0458	0.922		EFNA1	-0.027	0.52						EFNA1	0.0264	0.676
C9orf147	0.3243	<0.000001		SLC50A1	0.008	0.953		SLC50A1	0.0318	0.08						SLC50A1	0.001	0.92
AL135925.1	0.1729	<0.000001		DPM3	0.0072	0.971		DPM3	0.0332	0.167						DPM3	0.0114	0.415
AC025419.1	0.1621	<0.000001		KRTCAP2	-0.0101	0.954		KRTCAP2	0.0391	0.097						KRTCAP2	0.0042	0.546
COQ5	0.2166	<0.000001		MTX1	0.0052	0.97		MTX1	0.0082	0.577						MTX1	-0.0034	0.903
AP002360.1	0.1795	<0.000001		GBA	-0.0144	0.931		GBA	0.016	0.456						GBA	-0.004	0.479
AMZ1	0.2805	<0.000001		SCAMP3	0.0063	0.947		SCAMP3	0.0061	0.594						SCAMP3	0.0182	0.104
CUL7	0.0439	<0.000001		CLK2	0.011	0.941		CLK2	-0.0218	0.291						CLK2	0.0314	0.173
BCKDHB	0.8724	<0.000001		FDPS	0.0077	0.994		FDPS	0.0685	0.14						FDPS	0.0204	0.017
AC100793.2	0.1312	<0.000001		RUSC1	-0.0009	>0.999		RUSC1	0.0051	0.663						RUSC1	0	0.996
EDDM13	0.1508	<0.000001		ASH1L	0.0067	>0.999		ASH1L	-0.0173	0.798						ASH1L	0.0252	0.912
C3orf58	0.1249	<0.000001		ASH1L-AS1	-0.0255	0.922		ASH1L-AS1	0.0215	0.234						ASH1L-AS1	-0.016	0.026
BNIP3L	0.4968	<0.000001		YY1AP1	0.0671	0.922		YY1AP1	-0.0219	0.674						YY1AP1	-0.044	0.257
APTR	0.1644	<0.000001		DAP3	0.0868	0.922		DAP3	-0.0404	0.509						DAP3	0.093	0.206
COL19A1	1.389	<0.000001		GON4L	-0.1362	0.922		GON4L	0.0592	0.637						GON4L	-0.1302	0.13
ARID3B	0.07846	<0.000001		RIT1	-0.0087	0.941		RIT1	0.0153	0.359						RIT1	-0.0052	0.783
CDK17	0.4824	<0.000001		KHDC4	-0.0839	0.922		KHDC4	0.0979	0.135						KHDC4	-0.0422	0.149
CYHR1	0.451	<0.000001		ARHGEF2	0.0094	0.986		ARHGEF2	0.0048	0.805						ARHGEF2	-0.0382	0.605
ETV6	1.019	<0.000001		SSR2	-0.0172	0.954		SSR2	0.0502	0.206						SSR2	-0.0068	0.835
AC073333.1	0.1937	<0.000001		UBQLN4	0.0173	0.922		UBQLN4	0.0101	0.543						UBQLN4	0.0132	0.223
AC023590.1	0.7876	<0.000001		LAMTOR2	-0.0209	0.922		LAMTOR2	0.0207	0.396						LAMTOR2	-0.018	0.442
ASB11	0.7623	<0.000001		LMNA	-0.126	0.922		LMNA	0.1792	0.132						LMNA	-0.0192	0.884
ERBB2	0.328	<0.000001		SLC25A44	-0.0123	0.943		SLC25A44	0.0359	0.148						SLC25A44	0.0032	0.469
EPHX2	0.2633	<0.000001		SMG5	-0.0207	0.97		SMG5	0.0887	0.181						SMG5	0.0302	0.556
ACTG1	2.829	<0.000001		CCT3	0.0784	0.922		CCT3	0.059	0.191						CCT3	0.0518	0.149
ACTN4	2.117	<0.000001		MEF2D	0.0071	0.983		MEF2D	-0.0279	0.365						MEF2D	0.0062	0.928
CBWD6	0.1136	<0.000001		NAXE	-0.011	0.95		NAXE	0.0338	0.15						NAXE	-0.004	0.9
CEP250	0.08571	<0.000001		GPATCH4	-0.0206	0.922		GPATCH4	-0.0032	0.773						GPATCH4	-0.0008	0.967
AC091045.1	0.1403	<0.000001		HAPLN2	-0.0094	0.94		HAPLN2	-0.0014	0.82						HAPLN2	-0.0172	0.598
COPZ2	0.06134	<0.000001		NES	-0.0653	0.922		NES	0.2011	0.007						NES	-0.039	0.451
AL591895.1	0.07556	<0.000001		ISG20L2	-0.0269	0.922		ISG20L2	-0.0055	0.69						ISG20L2	-0.006	0.783
CASP9	0.08919	<0.000001		RRNAD1	-0.0116	0.922		RRNAD1	0.016	0.29						RRNAD1	-0.0202	0.188
FAM196A	0.2387	<0.000001		MRPL24	0.0043	0.974		MRPL24	0.0059	0.652						MRPL24	0.0094	0.278
CDC5L	0.1987	<0.000001		HDGF	0.0035	0.997		HDGF	0.0199	0.401						HDGF	-0.0178	0.383
CETN3	0.1712	<0.000001		PRCC	-0.0289	0.922		PRCC	0.0077	0.696						PRCC	0.0088	0.739
FAM169A	0.1073	<0.000001		NTRK1	0.004	0.971		NTRK1	0.0084	0.49						NTRK1	-0.004	0.598
ETF1	0.263	<0.000001		PEAR1	0.0194	0.975		PEAR1	0.0202	0.709						PEAR1	-0.0264	0.776
DDRGK1	0.1731	<0.000001		ARHGEF11	0.0484	0.922		ARHGEF11	-0.0154	0.669						ARHGEF11	0.0872	0.182
ABHD12	0.3852	<0.000001		ETV3	0.0068	0.94		ETV3	0.0036	0.699						ETV3	-0.0024	0.869
CNGB3	0.1406	<0.000001		KIRREL1	0.0259	0.957		KIRREL1	-0.0007	0.859						KIRREL1	-0.0122	0.916
DIRC3-AS1	0.07542	<0.000001		OR6N1	-0.0212	0.922		OR6N1	0.0258	0.34						OR6N1	-0.0002	0.936
AC006480.2	0.1448	<0.000001		PYHIN1	0.0043	0.962		PYHIN1	0.0125	0.309						PYHIN1	-0.0032	0.764
FAM131A	0.114	<0.000001		IFI16	-0.0149	0.988		IFI16	0.1111	0.127						IFI16	-0.0196	0.475
ERBB4	10.75	<0.000001		DUSP23	0.0089	0.941		DUSP23	0.0285	0.085						DUSP23	-0.0062	0.569
DNAJC21	0.3973	<0.000001		CFAP45	0.0089	0.932		CFAP45	0.0199	0.171						CFAP45	-0.0026	0.222
FAM229B	0.1505	<0.000001		TAGLN2	0.0066	0.996		TAGLN2	0.1112	0.003						TAGLN2	0	0.996
AC242426.2	0.2366	<0.000001		ATP1A2	0.5305	0.922		ATP1A2	-0.8471	0.011						ATP1A2	0.451	0.269
DDX1	0.2834	<0.000001		CASQ1	0.012	0.922		CASQ1	0.0008	0.828						CASQ1	0.0126	0.472
DNPEP	0.1805	<0.000001		PEA15	-0.0098	0.996		PEA15	0.061	0.335						PEA15	0.0368	0.28
BEX3	0.4884	<0.000001		DCAF8	-0.0267	0.922		DCAF8	0.0655	0.035						DCAF8	-0.0442	0.264
ATP6V0A1	0.5551	<0.000001		AL139011.2	-0.0013	>0.999		AL139011.2	0.0079	0.587						AL139011.2	-0.016	0.217
AL157938.3	0.3858	<0.000001		COPA	0.0529	0.94		COPA	0.2225	0.007						COPA	0.0278	0.783
EHD1	0.06564	<0.000001		NCSTN	0.0101	0.972		NCSTN	-0.0361	0.29						NCSTN	0.0456	0.45
DERA	0.2494	<0.000001		VANGL2	-0.059	0.922		VANGL2	0.075	0.206						VANGL2	0.004	0.391
CCDC125	0.1811	<0.000001		ITLN1	0.3319	0.922		ITLN1	0.4519	0.031						ITLN1	-0.0076	0.471
COMMD6	0.1761	<0.000001		USF1	-0.0033	0.959		USF1	-0.0031	0.67						USF1	-0.0038	0.713
DBR1	0.1205	<0.000001		PFDN2	0.0081	0.974		PFDN2	0.0299	0.305						PFDN2	0.0234	0.423
ESR1	0.133	<0.000001		NIT1	-0.0244	0.941		NIT1	0.0536	0.263						NIT1	-0.0026	0.893
AP000311.1	0.9623	<0.000001		DEDD	-0.0135	0.922		DEDD	-0.0217	0.206						DEDD	-0.0116	0.708
AZI2	0.2377	<0.000001		UFC1	-0.0014	>0.999		UFC1	0.001	0.849						UFC1	-0.0186	0.476
CENPP	0.4772	<0.000001		PPOX	-0.0189	0.922		PPOX	0.0055	0.673						PPOX	-0.0204	0.078
CCDC190	0.03719	<0.000001		B4GALT3	0.0007	>0.999		B4GALT3	0.0085	0.56						B4GALT3	-0.014	0.331
AC005237.1	0.1157	<0.000001		ADAMTS4	-0.0173	0.957		ADAMTS4	0.0533	0.206						ADAMTS4	-0.0166	0.756
AC012413.1	0.1287	<0.000001		NDUFS2	-0.0766	0.937		NDUFS2	0.2832	0.019						NDUFS2	-0.1176	0.212
DCP1B	1.731	<0.000001		TOMM40L	-0.0053	0.946		TOMM40L	0.0139	0.197						TOMM40L	-0.0148	0.232
CDC123	0.5122	<0.000001		PCP4L1	-0.0071	0.969		PCP4L1	0.0463	0.035						PCP4L1	0.0008	0.918
DAZAP2	0.34	<0.000001		SDHC	0.0334	0.922		SDHC	0.023	0.58						SDHC	-0.0048	0.935
AC036108.1	0.2193	<0.000001		AL592295.4	0.0013	>0.999		AL592295.4	0.0305	0.407						AL592295.4	-0.0092	0.654
DDX27	0.09635	<0.000001		AL592295.3	-0.0038	0.989		AL592295.3	0.0352	0.044						AL592295.3	0.0072	0.754
AGO1	0.1306	<0.000001		HSPA6	0.0302	0.922		HSPA6	-0.0262	0.438						HSPA6	0.058	0.388
CEP350	0.887	<0.000001		FCGR3A	-0.0127	0.923		FCGR3A	0.0245	0.194						FCGR3A	-0.0008	0.407
DYRK2	0.243	<0.000001		DUSP12	0.0166	0.922		DUSP12	-0.0168	0.351						DUSP12	-0.0068	0.727
EMC2	0.2978	<0.000001		ATF6	0.0078	0.998		ATF6	0.1086	0.088						ATF6	-0.0728	0.048
DLEU2	1.265	<0.000001		NOS1AP	0.0316	0.942		NOS1AP	-0.1822	<0.001						NOS1AP	-0.0066	0.919
COPS7B	0.127	<0.000001		UHMK1	0.0392	0.922		UHMK1	-0.0116	0.619						UHMK1	0.0388	0.206
CREB3L2	0.5465	<0.000001		UAP1	0.0041	0.993		UAP1	0.0627	<0.001						UAP1	0.011	0.652
AC087386.1	0.04762	<0.000001		DDR2	-0.0867	0.96		DDR2	0.7637	<0.001						DDR2	-0.019	0.848
CCDC9B	0.4577	<0.000001		HSD17B7	-0.0013	>0.999		HSD17B7	0.0275	0.008						HSD17B7	-0.0062	0.391
AC147651.1	0.2737	<0.000001		CCDC190	-0.0081	0.922		CCDC190	0.0159	0.048						CCDC190	-0.0214	0.003
AQP7	2.23	<0.000001		RGS5	0.0307	0.997		RGS5	0.0161	0.824						RGS5	-0.0536	0.882
CIITA	0.07507	<0.000001		AL499616.1	0.0853	0.922		AL499616.1	0.0119	0.8						AL499616.1	0.0538	0.707
CNTLN	0.2689	<0.000001		NUF2	-0.0088	0.967		NUF2	-0.0062	0.738						NUF2	-0.0404	0.179
BMPR1B	0.1879	<0.000001		PBX1	0.1263	0.985		PBX1	-1.592	<0.001						PBX1	0.032	0.966
DEGS1	0.1572	<0.000001		AL157714.2	-0.057	0.922		AL157714.2	-0.1224	0.023						AL157714.2	-0.1344	0.058
AC126768.2	0.09825	<0.000001		MGST3	-0.0235	>0.999		MGST3	-0.0683	0.724						MGST3	-0.1222	0.76
CWF19L2	0.6038	<0.000001		ALDH9A1	0.0349	0.922		ALDH9A1	0.0087	0.614						ALDH9A1	0.0208	0.182
CXXC4-AS1	0.1805	<0.000001		TMCO1	-0.007	0.997		TMCO1	0.1308	0.003						TMCO1	0.0356	0.469
ATP8B1	0.6539	<0.000001		UCK2	0.0562	0.922		UCK2	0.0442	0.368						UCK2	0.0386	0.626
DAPK3	1.048	<0.000001		FAM78B	0.0942	0.922		FAM78B	0.1334	0.026						FAM78B	0.0126	0.807
COQ10A	0.6873	<0.000001		AL583804.1	-0.029	0.922		AL583804.1	0.0286	0.3						AL583804.1	-0.0052	0.088
ELL2	2.328	<0.000001		POGK	0.0861	0.922		POGK	-0.0863	0.061						POGK	0.0576	0.155
DDO	0.07757	<0.000001		TADA1	0.0066	0.968		TADA1	-0.0488	0.006						TADA1	0.0054	0.857
DPP10	0.1755	<0.000001		ILDR2	0.0428	0.922		ILDR2	0.1096	0.044						ILDR2	0.0318	0.326
AC104463.2	0.07946	<0.000001		MAEL	-0.0171	0.967		MAEL	0.1599	<0.001						MAEL	0.0156	0.219
EFCAB6	0.1255	<0.000001		GPA33	-0.2534	0.922		GPA33	0.0898	0.698						GPA33	-0.2698	0.469
ASB14	0.4114	<0.000001		DUSP27	-1.322	0.922		DUSP27	0.7658	0.475						DUSP27	-0.8232	0.378
C12orf60	0.1072	<0.000001		POU2F1	0.0271	0.973		POU2F1	0.1415	0.121						POU2F1	-0.0392	0.782
ABCD2	0.2668	<0.000001		CREG1	-0.0581	0.922		CREG1	0.0761	0.32						CREG1	-0.0004	0.986
EFEMP2	0.1194	<0.000001		RCSD1	-0.0982	0.943		RCSD1	-0.0446	0.739						RCSD1	0.1726	0.178
AP002026.1	0.0781	<0.000001		MPZL1	0.0324	0.933		MPZL1	-0.093	0.076						MPZL1	0.0024	0.949
DAD1	0.2118	<0.000001		MPC2	0.011	0.995		MPC2	-0.0094	0.788						MPC2	-0.001	0.993
FAM208A	0.2642	<0.000001		DCAF6	0.0609	0.957		DCAF6	0.3619	0.007						DCAF6	-0.0894	0.45
C9orf84	0.285	<0.000001		GPR161	0.0061	0.922		GPR161	0.0009	0.799						GPR161	-0.004	0.632
EDA	3.091	<0.000001		TIPRL	0.0041	0.995		TIPRL	0.0055	0.746						TIPRL	0.006	0.866
BMP2K	0.9433	<0.000001		SFT2D2	-0.031	0.922		SFT2D2	0.0412	0.061						SFT2D2	-0.0102	0.431
AL807761.4	0.1152	<0.000001		DPT	0.0411	0.922		DPT	0.0379	0.341						DPT	0.0012	0.975
AP002884.1	0.277	<0.000001		LINC00970	-0.0677	0.922		LINC00970	0.0989	0.12						LINC00970	-0.0238	0.08
ANKFY1	0.5486	<0.000001		ATP1B1	0.2945	0.922		ATP1B1	-0.7437	0.005						ATP1B1	0.2234	0.399
CDK5RAP1	0.3601	<0.000001		NME7	-0.0727	0.922		NME7	-0.0121	0.736						NME7	-0.0742	0.136
CCDC183	0.03519	<0.000001		BLZF1	0.0245	0.924		BLZF1	0.0177	0.584						BLZF1	0.0174	0.8
FAM8A1	0.05092	<0.000001		SLC19A2	-0.0489	0.942		SLC19A2	-0.0155	0.777						SLC19A2	-0.1586	0.194
AC007014.1	0.1603	<0.000001		F5	0.074	0.922		F5	-0.0606	0.25						F5	-0.0248	0.693
ANKRD44	0.7502	<0.000001		C1orf112	0.0189	0.922		C1orf112	0.0285	0.288						C1orf112	-0.0056	0.905
CNBP	0.7669	<0.000001		SCYL3	-0.0201	0.922		SCYL3	-0.0227	0.413						SCYL3	-0.0234	0.21
COMMD5	0.06143	<0.000001		KIFAP3	0.0228	0.971		KIFAP3	0.0574	0.434						KIFAP3	-0.0676	0.482
CHST3	0.1619	<0.000001		METTL11B	0.0044	0.993		METTL11B	-0.0304	0.196						METTL11B	-0.0138	0.71
BRAF	1.77	<0.000001		LINC01681	0.0029	0.973		LINC01681	-0.0161	0.107						LINC01681	-0.005	0.637
DUT	0.2546	<0.000001		AL354732.1	-0.0295	0.922		AL354732.1	0.0279	0.386						AL354732.1	-0.0082	0.272
EGLN3	0.848	<0.000001		GORAB	-0.0214	0.957		GORAB	0.0104	0.762						GORAB	0.0072	0.848
EDEM2	0.07863	<0.000001		PRRX1	-0.1245	0.922		PRRX1	-0.2175	0.067						PRRX1	-0.1388	0.442
BCL2	0.6109	<0.000001		MROH9	0.0011	>0.999		MROH9	0.2515	<0.001						MROH9	0.0242	0.275
APOO	0.6826	<0.000001		FMO2	0.0054	0.99		FMO2	-0.0118	0.612						FMO2	0.025	0.645
DGKG	2.869	<0.000001		AL021026.1	-0.0154	0.922		AL021026.1	0.0238	0.268						AL021026.1	-0.0006	0.513
COX7A2L	0.2378	<0.000001		FMO4	-0.0112	0.956		FMO4	0.0636	0.005						FMO4	-0.024	0.324
ATP5IF1	1.171	<0.000001		PRRC2C	-0.1307	0.922		PRRC2C	0.1243	0.37						PRRC2C	-0.067	0.66
ADGRL2	5.456	<0.000001		VAMP4	0.0078	0.943		VAMP4	0.0036	0.738						VAMP4	-0.0104	0.561
FAM228B	0.2438	<0.000001		DNM3	-0.0044	>0.999		DNM3	0.0774	0.054						DNM3	-0.0134	0.697
EXOSC7	0.1844	<0.000001		DNM3OS	0.0108	0.94		DNM3OS	0.0248	0.202						DNM3OS	0.0002	0.988
AL158071.4	0.2527	<0.000001		PIGC	0.013	0.954		PIGC	-0.0004	0.858						PIGC	-0.0044	0.86
ATP13A3	1.691	<0.000001		C1orf105	-0.0126	0.93		C1orf105	0.0436	0.02						C1orf105	-0.0142	0.053
ALG3	0.07868	<0.000001		SUCO	0.0084	0.997		SUCO	0.0946	0.115						SUCO	-0.0114	0.605
AC022872.1	0.1989	<0.000001		AL031599.1	0.0158	0.935		AL031599.1	0.0642	0.009						AL031599.1	-0.0112	0.153
AC096677.1	0.1976	<0.000001		AL645568.1	-0.1274	0.922		AL645568.1	0.4844	<0.001						AL645568.1	-0.0208	0.831
DGKZ	0.5004	<0.000001		PRDX6	0.0563	0.973		PRDX6	0.5077	0.004						PRDX6	-0.0152	0.864
AP000866.1	0.0383	<0.000001		ANKRD45	0.2726	0.922		ANKRD45	0.366	0.084						ANKRD45	0.0188	0.144
CD47	0.5996	<0.000001		KLHL20	0.0757	0.922		KLHL20	0.0505	0.423						KLHL20	0.0206	0.718
CNTNAP2	0.8012	<0.000001		DARS2	0.0167	0.922		DARS2	0.0311	0.127						DARS2	0.0282	0.317
CEP78	0.0587	<0.000001		ZBTB37	-0.0188	0.932		ZBTB37	-0.0314	0.285						ZBTB37	-0.0542	0.218
AC122685.1	0.1446	<0.000001		RC3H1	0.1693	0.922		RC3H1	0.1753	0.185						RC3H1	0.0554	0.68
AC009554.1	0.2598	<0.000001		AL121983.2	-0.0251	0.943		AL121983.2	0.0625	0.215						AL121983.2	0.019	0.248
DUSP11	0.1099	<0.000001		RABGAP1L	1.243	0.974		RABGAP1L	14.82	<0.001						RABGAP1L	2.075	0.078
DCN	0.7189	<0.000001		Z99127.1	-0.0031	>0.999		Z99127.1	0.2599	<0.001						Z99127.1	0.0214	0.527
CCDC65	0.2383	<0.000001		CACYBP	0.0233	0.922		CACYBP	0.0049	0.77						CACYBP	-0.0116	0.734
DTWD1	0.4765	<0.000001		MRPS14	0.0165	0.923		MRPS14	0.0031	0.794						MRPS14	-0.0016	0.964
DEUP1	0.109	<0.000001		KIAA0040	-0.0193	0.922		KIAA0040	-0.0077	0.592						KIAA0040	-0.0196	0.358
AL356258.1	-0.4096	<0.000001		COP1	-0.0306	0.98		COP1	0.1294	0.304						COP1	0.0594	0.551
ABHD17A	0.06551	<0.000001		PAPPA2	-0.0462	0.922		PAPPA2	0.158	<0.001						PAPPA2	-0.0366	0.145
ANK1	0.749	<0.000001		ASTN1	0.0079	0.922		ASTN1	-0.0019	0.761						ASTN1	0.0024	0.904
CYP46A1	0.1601	<0.000001		AL122019.1	0.0125	0.922		AL122019.1	0.0269	0.121						AL122019.1	0.0262	0.044
DSP	0.6325	<0.000001		SEC16B	-0.0079	0.963		SEC16B	-0.0111	0.585						SEC16B	-0.0014	0.973
DOCK9	0.2697	<0.000001		RASAL2	0.0131	>0.999		RASAL2	-0.2367	0.583						RASAL2	-0.1248	0.903
CES2	0.397	<0.000001		CLEC20A	0.0056	0.983		CLEC20A	0.0076	0.691						CLEC20A	0.0198	0.558
CCDC174	0.1616	<0.000001		RALGPS2	0.0831	0.922		RALGPS2	0.2885	<0.001						RALGPS2	-0.0126	0.873
AC105052.1	0.08376	<0.000001		ANGPTL1	0.0486	0.94		ANGPTL1	0.192	0.021						ANGPTL1	-0.0642	0.284
DUSP1	1.439	<0.000001		FAM20B	-0.0016	>0.999		FAM20B	0.0222	0.349						FAM20B	0.0154	0.666
DGCR2	0.221	<0.000001		TOR3A	-0.0222	0.922		TOR3A	0.0268	0.206						TOR3A	-0.0182	0.152
CLIP1	1.455	<0.000001		ABL2	-0.0085	0.998		ABL2	0.0863	0.206						ABL2	0.0476	0.291
DNAH12	0.1188	<0.000001		SOAT1	-0.0599	0.922		SOAT1	0.1443	0.005						SOAT1	-0.0162	0.498
COX5A	1.21	<0.000001		AXDND1	0.0175	0.922		AXDND1	0.0331	0.055						AXDND1	-0.0014	0.908
ALG1	0.06239	<0.000001		TOR1AIP2	-0.0526	0.922		TOR1AIP2	-0.107	0.003						TOR1AIP2	-0.0862	0.028
AC119150.1	0.3441	<0.000001		TOR1AIP1	-0.0202	0.929		TOR1AIP1	0.0026	0.819						TOR1AIP1	-0.054	0.23
EIF4E3	0.1486	<0.000001		AL353708.2	0.0046	0.947		AL353708.2	0.013	0.188						AL353708.2	-0.0038	0.258
AC092839.1	0.5801	<0.000001		CEP350	-0.0365	0.953		CEP350	-0.1097	0.176						CEP350	-0.101	0.361
AC078846.1	0.04424	<0.000001		QSOX1	-0.1049	0.932		QSOX1	0.4647	0.002						QSOX1	0.0254	0.312
ARF1	0.3235	<0.000001		ACBD6	0.0123	0.993		ACBD6	-0.0513	0.425						ACBD6	0.015	0.911
CNTN4	0.2728	<0.000001		XPR1	0.2804	0.974		XPR1	-3.031	<0.001						XPR1	0.2798	0.805
C10orf71	1.053	<0.000001		KIAA1614	-0.0026	>0.999		KIAA1614	0.053	0.015						KIAA1614	0.0026	0.747
C6	1.225	<0.000001		STX6	0.0312	0.922		STX6	0.0248	0.355						STX6	0.0076	0.695
EXOG	1.783	<0.000001		MR1	-0.0096	0.964		MR1	0.0822	<0.001						MR1	0.0024	0.907
ARMC9	0.3188	<0.000001		IER5	-0.0626	0.922		IER5	-0.0132	0.756						IER5	-0.0932	0.428
CHTOP	0.3047	<0.000001		LINC01732	0.0051	0.962		LINC01732	0.0271	0.066						LINC01732	0.005	0.206
DNAJA3	0.3746	<0.000001		CACNA1E	0.032	0.974		CACNA1E	0.1744	0.123						CACNA1E	-0.1538	0.153
ASB10	0.3572	<0.000001		LINC01344	0.0196	0.922		LINC01344	-0.0158	0.32						LINC01344	0.0246	0.355
CYP2J2	0.7802	<0.000001		GLUL	-0.0413	0.94		GLUL	-0.0773	0.295						GLUL	-0.1134	0.226
COL4A2	1.604	<0.000001		RGSL1	-0.0219	0.922		RGSL1	0.0247	0.334						RGSL1	-0.006	0.03
CKM	3.54	<0.000001		RNASEL	-0.0296	0.922		RNASEL	0.037	0.247						RNASEL	0.0024	0.651
ADGRE5	0.2021	<0.000001		NPL	-0.0015	>0.999		NPL	0.0101	0.498						NPL	-0.024	0.165
CBWD5	0.3463	<0.000001		DHX9	-0.0036	0.997		DHX9	-0.0046	0.774						DHX9	0.0046	0.898
ABTB2	1.019	<0.000001		LAMC1	0.0156	>0.999		LAMC1	0.0878	0.525						LAMC1	0.0058	0.963
DSTYK	0.1661	<0.000001		LAMC1-AS1	-0.006	0.954		LAMC1-AS1	0.0098	0.456						LAMC1-AS1	0.0056	0.332
BMS1P14	0.6105	<0.000001		NMNAT2	-0.1973	0.932		NMNAT2	1.006	<0.001						NMNAT2	0.0018	0.873
EIF1	1.601	<0.000001		SMG7	0.0546	0.932		SMG7	0.1356	0.113						SMG7	0.047	0.594
CEP295	0.1954	<0.000001		ARPC5	-0.0495	0.95		ARPC5	0.1491	0.173						ARPC5	0.0212	0.668
DUOX1	0.2663	<0.000001		RGL1	0.0288	>0.999		RGL1	-0.638	0.003						RGL1	-0.1454	0.586
CACNA1B	0.08546	<0.000001		APOBEC4	0.0108	0.925		APOBEC4	-0.026	0.096						APOBEC4	-0.0024	0.91
AC018462.1	0.5154	<0.000001		COLGALT2	0.0136	0.941		COLGALT2	-0.0176	0.469						COLGALT2	0.002	0.959
AC008496.2	1.946	<0.000001		TSEN15	0.0523	0.922		TSEN15	-0.0385	0.29						TSEN15	0.0114	0.538
AL365273.2	0.1875	<0.000001		C1orf21	0.1355	0.933		C1orf21	0.2807	0.205						C1orf21	-0.0222	0.961
AL035563.1	0.06288	<0.000001		EDEM3	0.0267	0.922		EDEM3	-0.0105	0.666						EDEM3	0.0076	0.829
DHRS1	0.08856	<0.000001		FAM129A	-0.4359	0.986		FAM129A	3.91	0.05						FAM129A	-0.4798	0.499
DUSP22	0.3397	<0.000001		RNF2	0.0181	0.922		RNF2	-0.0037	0.684						RNF2	0.0122	0.161
CARD19	0.08486	<0.000001		TRMT1L	0.0202	0.922		TRMT1L	-0.0126	0.479						TRMT1L	0.0186	0.395
FAM185A	0.4587	<0.000001		SWT1	0.0195	0.937		SWT1	-0.0613	0.049						SWT1	0.0132	0.756
ARMC6	0.05734	<0.000001		IVNS1ABP	-0.0273	0.95		IVNS1ABP	-0.0565	0.341						IVNS1ABP	0.0346	0.52
AP003086.2	0.647	<0.000001		HMCN1	-0.0426	0.94		HMCN1	0.1832	0.014						HMCN1	-0.0114	0.451
AL035071.2	0.1049	<0.000001		PRG4	0.033	0.922		PRG4	0.0494	0.025						PRG4	0.0014	0.416
ASAP3	0.4553	<0.000001		TPR	-0.0003	>0.999		TPR	0.0777	0.217						TPR	-0.0968	0.098
BORCS5	0.2382	<0.000001		ODR4	-0.0424	0.922		ODR4	0.0712	0.018						ODR4	-0.047	0.027
CCDC178	0.08231	<0.000001		AL596220.1	0.0136	0.962		AL596220.1	0.091	0.013						AL596220.1	0.0028	0.903
CFAP57	0.08015	<0.000001		PLA2G4A	-0.0109	0.952		PLA2G4A	0.0389	0.109						PLA2G4A	0.0016	0.889
ATP5MC1	0.8417	<0.000001		ERVMER61-1	-0.1307	0.922		ERVMER61-1	0.2399	0.005						ERVMER61-1	-0.0266	0.194
AC103810.2	-2.686	<0.000001		BRINP3	-0.4664	0.922		BRINP3	0.995	0.012						BRINP3	0.1596	0.014
ASXL3	0.262	<0.000001		AL354771.1	-0.1	0.922		AL354771.1	0.1998	0.012						AL354771.1	0.0204	0.145
APPL1	0.4922	<0.000001		AL390957.1	-0.0071	>0.999		AL390957.1	-0.1967	0.016						AL390957.1	0.0358	0.788
DHX35	0.3661	<0.000001		RGS1	-0.0054	0.971		RGS1	0.0242	0.197						RGS1	0.0018	0.506
ALAS1	0.1075	<0.000001		RGS13	0.0067	0.922		RGS13	0.0015	0.719						RGS13	0.0008	0.9
ATP5PB	0.5843	<0.000001		AL136454.1	-0.0085	0.94		AL136454.1	-0.0345	0.018						AL136454.1	-0.0348	0.04
EPB41L4B	0.6201	<0.000001		RGS2	-0.0285	0.922		RGS2	0.0639	0.032						RGS2	-0.0066	0.693
AC087071.2	0.1416	<0.000001		UCHL5	0.0147	0.922		UCHL5	-0.0005	0.852						UCHL5	0.0216	0.347
ADAM12	0.3322	<0.000001		TROVE2	0.0841	0.922		TROVE2	0.0157	0.672						TROVE2	0.0478	0.3
ASB18	1.075	<0.000001		GLRX2	0.026	0.922		GLRX2	-0.0248	0.326						GLRX2	0.0354	0.343
ACTR10	0.3998	<0.000001		CDC73	-0.0975	0.922		CDC73	0.1007	0.271						CDC73	-0.0302	0.473
AC007493.1	0.06533	<0.000001		B3GALT2	0.0055	0.991		B3GALT2	0.0055	0.761						B3GALT2	0.0104	0.82
CES4A	0.1845	<0.000001		LINC01031	0.0143	0.922		LINC01031	0.0189	0.286						LINC01031	0.0024	0.615
ADGRD1	1.701	<0.000001		KCNT2	-0.1151	0.941		KCNT2	0.2835	0.216						KCNT2	-0.0036	0.749
CCDC144NL-AS1	0.1868	<0.000001		CFH	-0.1852	0.922		CFH	0.4152	0.107						CFH	-0.019	0.255
AFF4	1.249	<0.000001		ZBTB41	0.0316	0.922		ZBTB41	-0.0006	0.848						ZBTB41	0.0082	0.599
CASP4	-0.5771	<0.000001		CRB1	-0.0051	0.98		CRB1	0.0395	0.055						CRB1	-0.018	0.121
ACSL3	0.4771	<0.000001		DENND1B	-0.0402	0.959		DENND1B	0.0464	0.62						DENND1B	0.1234	0.377
CWC25	0.2247	<0.000001		AL365258.1	-0.0103	0.957		AL365258.1	0.0135	0.553						AL365258.1	-0.0016	0.898
C7orf43	-1.698	<0.000001		NEK7	0.1425	0.959		NEK7	-0.8881	0.011						NEK7	-0.2868	0.582
ELOC	0.1996	<0.000001		PTPRC	0.0004	>0.999		PTPRC	0.0276	0.05						PTPRC	-0.006	0.182
CHST11	0.895	<0.000001		MIR181A1HG	0.0244	0.922		MIR181A1HG	-0.0518	0.092						MIR181A1HG	0.0196	0.648
CAMKK2	0.1063	<0.000001		NR5A2	0.0015	0.982		NR5A2	0.0027	0.62						NR5A2	0.0102	0.262
AL445685.1	0.037	<0.000001		LINC00862	-0.0045	0.971		LINC00862	0.0259	0.092						LINC00862	0.0028	0.699
AC002070.1	0.07213	<0.000001		AC104461.1	0.0127	0.931		AC104461.1	0.0391	0.044						AC104461.1	0.007	0.518
CCDC62	0.06924	<0.000001		ZNF281	0.0112	0.943		ZNF281	0.0084	0.653						ZNF281	0.0068	0.793
DLG1	2.251	<0.000001		DDX59	-0.0077	0.958		DDX59	0.0003	0.857						DDX59	-0.0338	0.366
DCTN2	0.2198	<0.000001		CAMSAP2	-0.0089	0.994		CAMSAP2	0.0463	0.378						CAMSAP2	0.0738	0.299
AC087457.1	1.167	<0.000001		TMEM9	-0.003	0.997		TMEM9	0.0402	0.047						TMEM9	0.0038	0.898
ACTB	4.997	<0.000001		TNNT2	-4.491	0.922		TNNT2	-0.0492	0.855						TNNT2	-5.018	0.102
CCDC192	0.2519	<0.000001		TNNI1	-0.0611	0.922		TNNI1	0.1065	0.049						TNNI1	-0.0138	0.462
AC023509.3	-0.2253	<0.000001		CSRP1	-0.0528	0.922		CSRP1	0.1516	0.025						CSRP1	-0.0098	0.256
CTSB	0.4744	<0.000001		AC096677.1	-0.0522	0.922		AC096677.1	-0.1558	<0.001						AC096677.1	-0.072	0.034
CCDC73	0.1101	<0.000001		NAV1	0.1453	0.997		NAV1	-3.607	<0.001						NAV1	0.341	0.345
AC117473.1	0.07622	<0.000001		IPO9-AS1	0.08	>0.999		IPO9-AS1	-3.754	<0.001						IPO9-AS1	0.2536	0.262
FAM129A	7.347	<0.000001		IPO9	0.0031	>0.999		IPO9	-0.0443	0.231						IPO9	0.013	0.803
AP000317.1	0.05163	<0.000001		SHISA4	0.0083	0.957		SHISA4	-0.0195	0.358						SHISA4	-0.009	0.784
AC012414.5	0.08126	<0.000001		AL513217.1	0.0161	0.922		AL513217.1	-0.0147	0.266						AL513217.1	0.0074	0.516
DFFA	0.06757	<0.000001		LMOD1	-0.0902	0.94		LMOD1	0.3114	0.045						LMOD1	-0.0018	0.986
AC046158.1	0.1154	<0.000001		TIMM17A	0.0369	0.922		TIMM17A	-0.0147	0.595						TIMM17A	0.025	0.41
ARHGEF17	0.3134	<0.000001		RNPEP	-0.0101	0.979		RNPEP	0.0149	0.659						RNPEP	0.021	0.349
ACBD5	0.2521	<0.000001		ELF3-AS1	-0.0261	0.922		ELF3-AS1	0.0261	0.46						ELF3-AS1	0.005	0.102
AC245041.2	-0.5721	<0.000001		ARL8A	-0.0134	0.922		ARL8A	0.0012	0.812						ARL8A	0.0052	0.743
AC112722.1	0.1219	<0.000001		LGR6	-0.1159	0.922		LGR6	0.2573	0.002						LGR6	-0.0358	0.113
CASP8AP2	0.2526	<0.000001		PPP1R12B	-0.1015	>0.999		PPP1R12B	-2.262	0.108						PPP1R12B	0.7862	0.74
DDX56	0.1023	<0.000001		SYT2	0.1307	0.922		SYT2	-0.0231	0.729						SYT2	0.1706	0.045
ARL5B	-2.115	<0.000001		AC104463.2	-0.0027	0.997		AC104463.2	0.0111	0.544						AC104463.2	0.0054	0.812
ATP1B1	1.4	<0.000001		KDM5B	0.0473	0.922		KDM5B	0.1239	0.037						KDM5B	0.062	0.367
AL050341.2	0.09215	<0.000001		KLHL12	-0.0022	0.998		KLHL12	0.0322	0.062						KLHL12	0.0034	0.807
CTNNAL1	1.107	<0.000001		ADIPOR1	0.0027	0.995		ADIPOR1	-0.0019	0.804						ADIPOR1	0.0058	0.833
DYNC2H1	0.3177	<0.000001		CYB5R1	0.0065	>0.999		CYB5R1	-0.1995	0.003						CYB5R1	-0.0462	0.638
ACSL4	0.3455	<0.000001		TMEM183A	-0.0225	0.922		TMEM183A	0.0153	0.413						TMEM183A	-0.008	0.341
AL117339.5	0.1412	<0.000001		PPFIA4	-0.0088	0.981		PPFIA4	0.041	0.261						PPFIA4	0.002	0.972
ARRB1	0.07436	<0.000001		ADORA1	0.0156	0.922		ADORA1	0.039	0.027						ADORA1	0.0096	0.484
CELSR1	0.1426	<0.000001		BTG2	-0.466	0.922		BTG2	1.221	0.002						BTG2	-0.5052	0.063
COX4I2	-1.309	<0.000001		FMOD	-0.0163	0.922		FMOD	0.0263	0.166						FMOD	-0.0032	0.142
DNAH11	1.954	<0.000001		PRELP	-0.0054	0.957		PRELP	0.028	0.02						PRELP	-0.0052	0.687
BCOR	0.4596	<0.000001		ATP2B4	0.0029	>0.999		ATP2B4	-0.3213	0.575						ATP2B4	0.7742	0.463
ANKRD13C	0.5506	<0.000001		SNRPE	-0.0718	0.922		SNRPE	0.0386	0.539						SNRPE	-0.0138	0.715
AC011287.1	5.294	<0.000001		SOX13	-0.0015	>0.999		SOX13	0.0133	0.597						SOX13	0.0006	0.988
C11orf80	0.1123	<0.000001		PLEKHA6	-0.0535	0.94		PLEKHA6	0.0173	0.771						PLEKHA6	0.0406	0.316
DNAJC10	0.2384	<0.000001		AL606489.1	0.0164	0.922		AL606489.1	-0.0038	0.698						AL606489.1	0.012	0.337
BSG	1.647	<0.000001		PPP1R15B	-0.014	0.922		PPP1R15B	-0.0142	0.267						PPP1R15B	-0.0096	0.447
AL359636.1	0.06941	<0.000001		PIK3C2B	-0.0327	0.922		PIK3C2B	0.0281	0.369						PIK3C2B	-0.0106	0.793
CCDC117	0.06495	<0.000001		MDM4	-0.3589	0.922		MDM4	0.4751	0.059						MDM4	-0.054	0.538
AL355315.1	0.06451	<0.000001		LRRN2	-0.0659	0.922		LRRN2	0.1593	0.005						LRRN2	0.0004	0.933
FAM53C	0.1401	<0.000001		NFASC	0.0149	>0.999		NFASC	0.8013	<0.001						NFASC	-0.0414	0.756
AP005329.2	0.7992	<0.000001		RBBP5	0.0391	0.922		RBBP5	0.0103	0.595						RBBP5	0.03	0.254
DPH6-DT	0.539	<0.000001		DSTYK	0.0345	0.922		DSTYK	0.0553	0.097						DSTYK	0.0358	0.252
CSMD1	0.4488	<0.000001		NUAK2	-0.0346	0.922		NUAK2	0.0494	0.179						NUAK2	-0.0024	0.588
EI24	0.09144	<0.000001		CDK18	-0.0776	0.922		CDK18	0.033	0.628						CDK18	-0.1438	0.207
ANKRD36	0.5307	<0.000001		MFSD4A	-0.0109	0.923		MFSD4A	-0.0035	0.744						MFSD4A	-0.0052	0.887
DEXI	0.1236	<0.000001		ELK4	0.0072	0.957		ELK4	0.0022	0.798						ELK4	-0.0212	0.093
ARL6IP6	0.1579	<0.000001		NUCKS1	-0.0204	0.985		NUCKS1	0.2292	0.006						NUCKS1	-0.0132	0.829
CDK2AP2	0.09513	<0.000001		RAB29	-0.025	0.922		RAB29	0.011	0.43						RAB29	-0.0188	0.092
AUP1	0.2743	<0.000001		SLC41A1	-0.1008	0.933		SLC41A1	-0.3968	0.005						SLC41A1	-0.0556	0.72
ART3	0.8778	<0.000001		PM20D1	-0.0418	0.922		PM20D1	-0.0066	0.756						PM20D1	-0.011	0.778
EIF1AY	0.2747	<0.000001		SLC26A9	-0.0211	0.922		SLC26A9	-0.0189	0.371						SLC26A9	-0.0336	0.187
APOBEC2	0.3717	<0.000001		SRGAP2	-0.0533	0.922		SRGAP2	0.2037	<0.001						SRGAP2	-0.0242	0.229
CRB1	0.0809	<0.000001		RASSF5	-0.0427	0.922		RASSF5	0.0741	0.025						RASSF5	0.0016	0.855
CDC14A	0.3243	<0.000001		EIF2D	0.0108	0.972		EIF2D	-0.0104	0.707						EIF2D	-0.0494	0.175
ELK3	0.07302	<0.000001		DYRK3	-0.198	0.922		DYRK3	0.0188	0.742						DYRK3	-0.1952	0.007
CDC37L1	0.6077	<0.000001		MAPKAPK2	-0.173	0.922		MAPKAPK2	-0.04	0.605						MAPKAPK2	-0.071	0.593
CEACAM1	0.06509	<0.000001		PFKFB2	-0.1515	0.923		PFKFB2	-0.5275	0.011						PFKFB2	-0.4032	0.148
ENTPD7	0.06885	<0.000001		YOD1	0.0059	0.97		YOD1	-0.0307	0.099						YOD1	-0.002	0.914
EID1	0.4999	<0.000001		AL596218.1	-0.0131	0.971		AL596218.1	0.0375	0.386						AL596218.1	-0.0242	0.322
AC015878.1	0.499	<0.000001		CD55	0.0072	0.995		CD55	0.0222	0.581						CD55	-0.0432	0.084
DELE1	0.4065	<0.000001		CR1L	-0.0344	0.927		CR1L	0.14	0.003						CR1L	-0.014	0.304
AP5S1	0.05728	<0.000001		CD46	0.0433	0.922		CD46	0.0393	0.455						CD46	0.0128	0.844
ARFGAP2	0.283	<0.000001		MIR29B2CHG	0.1287	0.922		MIR29B2CHG	0.1421	0.421						MIR29B2CHG	0.0156	0.935
ARHGAP26-AS1	0.4335	<0.000001		AL356275.1	-0.0182	0.94		AL356275.1	0.0832	0.008						AL356275.1	0.0012	0.636
AC098582.1	0.2332	<0.000001		PLXNA2	0.0199	0.97		PLXNA2	-0.0915	0.14						PLXNA2	0.0942	0.275
APBA2	0.06859	<0.000001		G0S2	-0.1961	0.937		G0S2	-0.1791	0.553						G0S2	-0.3338	0.433
AL139022.1	0.6649	<0.000001		HSD11B1	-0.0125	0.954		HSD11B1	0.0497	0.074						HSD11B1	-0.0316	0.229
AGO4	0.6415	<0.000001		IRF6	-0.0159	0.922		IRF6	0.0089	0.613						IRF6	-0.0024	0.915
AL021393.1	0.05253	<0.000001		UTP25	0.0047	0.957		UTP25	0.0081	0.476						UTP25	0.0016	0.848
CSGALNACT2	0.1818	<0.000001		HHAT	-0.0214	0.94		HHAT	-0.0352	0.349						HHAT	-0.0262	0.438
B2M	1.158	<0.000001		KCNH1	0.0069	0.956		KCNH1	0.0383	0.011						KCNH1	0.0042	0.697
ABHD17C	0.05417	<0.000001		RCOR3	0.0419	0.957		RCOR3	-0.1429	0.172						RCOR3	0.0274	0.865
CYYR1	0.05492	<0.000001		TRAF5	-0.037	0.922		TRAF5	0.0198	0.541						TRAF5	-0.0182	0.49
ATP5F1D	0.8428	<0.000001		LINC00467	-0.0225	0.922		LINC00467	-0.0295	0.35						LINC00467	-0.0626	0.195
CORO1B	0.03792	<0.000001		SLC30A1	0.0066	0.971		SLC30A1	-0.0062	0.702						SLC30A1	-0.0056	0.831
AC100863.1	-0.1563	<0.000001		LPGAT1	0.101	0.922		LPGAT1	0.1828	0.075						LPGAT1	-0.004	0.968
FABP3	2.143	<0.000001		INTS7	-0.0064	0.995		INTS7	-0.0324	0.404						INTS7	-0.061	0.252
BLZF1	0.182	<0.000001		PPP2R5A	-0.0627	0.922		PPP2R5A	0.0123	0.782						PPP2R5A	-0.0662	0.444
AC017101.1	0.4929	<0.000001		AL360091.3	-0.0817	0.922		AL360091.3	0.0539	0.466						AL360091.3	-0.1116	0.048
AC005358.1	1.488	<0.000001		TMEM206	-0.0189	0.922		TMEM206	0.0103	0.543						TMEM206	-0.0086	0.521
COMT	0.3287	<0.000001		NENF	-0.0145	0.962		NENF	0.0303	0.446						NENF	0.0236	0.534
AC053527.1	0.291	<0.000001		ATF3	-0.3955	0.922		ATF3	0.0027	0.858						ATF3	-0.3874	0.037
AP003181.1	0.103	<0.000001		NSL1	0.0001	>0.999		NSL1	0.0389	0.259						NSL1	-0.0504	0.238
AL357153.2	0.1215	<0.000001		TATDN3	0.051	0.922		TATDN3	-0.0302	0.406						TATDN3	-0.0018	0.952
CNTNAP3B	1.441	<0.000001		FLVCR1	-0.0095	0.98		FLVCR1	0.0765	0.045						FLVCR1	-0.0022	0.939
CHD2	0.5752	<0.000001		ANGEL2	-0.0139	0.978		ANGEL2	0.0047	0.818						ANGEL2	0.022	0.688
AL078581.3	0.07075	<0.000001		RPS6KC1	0.0432	0.922		RPS6KC1	-0.0578	0.227						RPS6KC1	-0.0172	0.811
AL392046.1	-0.4016	<0.000001		PROX1	-0.0386	0.959		PROX1	-0.0062	0.834						PROX1	-0.0954	0.116
ARPC5	0.3588	<0.000001		AL592287.1	0.014	0.922		AL592287.1	0.0324	0.103						AL592287.1	0.001	0.948
CFD	0.7076	<0.000001		SMYD2	-0.1083	0.984		SMYD2	-1.633	<0.001						SMYD2	-0.1202	0.601
AC084871.2	0.1005	<0.000001		PTPN14	-0.0302	0.998		PTPN14	-0.7152	<0.001						PTPN14	-0.0692	0.751
CCT7	0.1516	<0.000001		CENPF	-0.0888	0.922		CENPF	0.0932	0.417						CENPF	0.003	0.1
AC116351.1	-0.4759	<0.000001		KCTD3	0.0234	0.922		KCTD3	-0.0426	0.188						KCTD3	-0.0018	0.964
AL022238.2	0.1664	<0.000001		USH2A	-0.0629	0.967		USH2A	0.5323	0.001						USH2A	0.0322	0.694
ERGIC3	0.1118	<0.000001		ESRRG	-0.4613	0.922		ESRRG	-0.4137	0.486						ESRRG	0.2736	0.702
ADRB1	0.4529	<0.000001		GPATCH2	0.0922	0.922		GPATCH2	0.0028	0.851						GPATCH2	-0.0556	0.654
AL136164.2	0.1105	<0.000001		SPATA17	-0.0091	0.923		SPATA17	-0.0095	0.457						SPATA17	-0.0004	0.985
AFG3L2	1.009	<0.000001		RRP15	0.0259	0.922		RRP15	0.0375	0.264						RRP15	-0.0654	0.014
A2ML1-AS1	0.1673	<0.000001		TGFB2	-0.0634	0.94		TGFB2	0.0678	0.519						TGFB2	0.0448	0.745
44080	0.1553	<0.000001		LYPLAL1-DT	-0.0134	0.922		LYPLAL1-DT	0.0012	0.819						LYPLAL1-DT	-0.0158	0.282
AL359504.2	0.2672	<0.000001		LYPLAL1	-0.3029	0.922		LYPLAL1	0.2057	0.131						LYPLAL1	-0.227	0.009
AC103740.1	0.08441	<0.000001		AL513283.1	-0.0046	0.988		AL513283.1	-0.0558	0.002						AL513283.1	-0.0124	0.643
CAMK4	0.0839	<0.000001		SLC30A10	-0.0149	0.997		SLC30A10	-0.3325	<0.001						SLC30A10	0.0074	0.961
AC008957.1	-2.528	<0.000001		EPRS	0.0089	0.974		EPRS	0.0187	0.536						EPRS	0.0216	0.594
DGLUCY	1.709	<0.000001		BPNT1	0.0231	0.922		BPNT1	-0.0187	0.456						BPNT1	0.0274	0.336
CRYBG1	0.06672	<0.000001		IARS2	0.0104	0.959		IARS2	-0.0056	0.757						IARS2	-0.0178	0.577
CORO2B	0.0626	<0.000001		RAB3GAP2	-0.0278	0.964		RAB3GAP2	0.0942	0.249						RAB3GAP2	-0.045	0.515
FAM47E-STBD1	0.02494	<0.000001		MARK1	0.0121	>0.999		MARK1	0.2713	0.007						MARK1	-0.0094	0.932
AC099499.1	-3.496	<0.000001		43892	-0.0556	0.922		43892	0.0546	0.204						43892	-0.038	0.268
COMMD2	0.2056	<0.000001		43891	0.0136	0.963		43891	-0.1084	<0.001						43891	-0.0038	0.945
ADPRHL2	0.06619	<0.000001		HLX-AS1	-0.0008	>0.999		HLX-AS1	-0.0078	0.557						HLX-AS1	0.0036	0.837
ARID5B	1.774	<0.000001		DUSP10	-0.0111	0.922		DUSP10	0.0023	0.778						DUSP10	-0.0012	0.961
CAMKK1	0.06696	<0.000001		AL356108.1	0.0059	0.94		AL356108.1	0.0187	0.078						AL356108.1	0.0138	0.085
CHSY3	-4.705	<0.000001		AL513314.2	-0.0162	0.922		AL513314.2	-0.0162	0.45						AL513314.2	-0.027	0.156
AC022217.3	0.1383	<0.000001		TAF1A	-0.0102	0.946		TAF1A	0.0338	0.108						TAF1A	0.0002	0.977
AC105402.3	0.113	<0.000001		MIA3	0.0361	0.922		MIA3	-0.0525	0.194						MIA3	-0.016	0.451
AL391684.1	0.04443	<0.000001		AIDA	0.0114	0.922		AIDA	0.0134	0.322						AIDA	-0.014	0.228
CCDC191	0.0573	<0.000001		BROX	-0.0387	0.922		BROX	0.0545	0.097						BROX	-0.02	0.064
AC005162.3	-0.9635	<0.000001		AC093152.1	0.0098	0.922		AC093152.1	0.023	0.048						AC093152.1	0.0148	0.142
AC096711.2	0.7644	<0.000001		SUSD4	-0.1885	0.922		SUSD4	0.3993	0.002						SUSD4	0.0288	0.529
ENOX1	1.801	<0.000001		CAPN2	-0.005	>0.999		CAPN2	0.0678	0.267						CAPN2	-0.0042	0.949
CFAP299	0.1096	<0.000001		TP53BP2	0.0435	0.922		TP53BP2	0.0507	0.15						TP53BP2	0.0684	0.068
COX7A2	0.6184	<0.000001		FBXO28	0.0074	0.994		FBXO28	-0.05	0.253						FBXO28	0.0794	0.091
ATP5MC3	1.342	<0.000001		DEGS1	-0.0031	>0.999		DEGS1	0.0125	0.688						DEGS1	0.0188	0.724
DAGLB	0.1222	<0.000001		NVL	0.0382	0.928		NVL	-0.1032	0.062						NVL	0.0474	0.524
AC018797.2	0.1315	<0.000001		CNIH4	0.0361	0.922		CNIH4	0.0213	0.446						CNIH4	0.0364	0.341
EIF3I	0.1033	<0.000001		WDR26	0.0616	0.922		WDR26	0.0508	0.321						WDR26	0.0322	0.553
DNAJB9	0.1544	<0.000001		CNIH3	0.0232	0.922		CNIH3	0.0214	0.366						CNIH3	0.0106	0.599
BAX	0.08331	<0.000001		DNAH14	-0.0307	0.974		DNAH14	0.3023	0.002						DNAH14	-0.0738	0.237
AC009318.1	0.5558	<0.000001		LBR	-0.0496	0.922		LBR	0.1014	0.013						LBR	-0.021	0.209
DACH2	0.1406	<0.000001		ENAH	-0.567	0.922		ENAH	0.8814	0.024						ENAH	-0.3874	0.309
ARHGAP35	0.294	<0.000001		AC099066.2	-0.0134	0.932		AC099066.2	0.053	0.005						AC099066.2	0.0136	0.253
ARHGAP23	-0.6859	<0.000001		SRP9	-0.0234	0.958		SRP9	0.1094	0.072						SRP9	-0.0246	0.538
ANXA2	0.2718	<0.000001		EPHX1	-0.0598	0.922		EPHX1	-0.0058	0.788						EPHX1	-0.0476	0.272
CDS1	0.08589	<0.000001		AL591895.1	-0.0132	0.922		AL591895.1	-0.0134	0.422						AL591895.1	-0.0202	0.523
COX7A1	1.283	<0.000001		TMEM63A	-0.0484	0.922		TMEM63A	-0.0352	0.494						TMEM63A	-0.1068	0.27
CLSTN1	0.1487	<0.000001		AL117348.2	0.0176	0.922		AL117348.2	0.001	0.821						AL117348.2	0.0094	0.087
CNOT6	0.1292	<0.000001		SDE2	0.0095	0.923		SDE2	-0.0235	0.074						SDE2	0.009	0.66
ADAM22	0.1435	<0.000001		H3F3A	-0.0315	0.922		H3F3A	-0.0139	0.499						H3F3A	-0.0304	0.147
AC090921.1	0.2203	<0.000001		ACBD3	0.0348	0.941		ACBD3	0.0476	0.452						ACBD3	0.069	0.161
AC112206.2	0.1039	<0.000001		LIN9	-0.0879	0.939		LIN9	-0.4959	<0.001						LIN9	-0.0246	0.814
DOCK5	1.172	<0.000001		PARP1	0.0072	0.997		PARP1	-0.1624	<0.001						PARP1	-0.0192	0.677
AL080250.1	0.1388	<0.000001		STUM	-0.0021	0.99		STUM	-0.0061	0.534						STUM	-0.0042	0.859
AC079760.1	0.1567	<0.000001		ITPKB	0.0035	0.976		ITPKB	-0.0095	0.456						ITPKB	-0.0012	0.968
ARFIP1	0.3029	<0.000001		PSEN2	0.0138	0.922		PSEN2	-0.012	0.429						PSEN2	0.0282	0.26
ERN1	0.1672	<0.000001		COQ8A	-0.1193	0.922		COQ8A	-0.3805	0.009						COQ8A	-0.1774	0.319
DDR2	0.7752	<0.000001		CDC42BPA	-0.0773	0.971		CDC42BPA	0.4777	0.038						CDC42BPA	-0.162	0.621
CFAP52	0.06603	<0.000001		ZNF678	0.0143	0.932		ZNF678	0.0307	0.174						ZNF678	0.0046	0.87
CCNT2-AS1	0.1381	<0.000001		SNAP47	-0.1184	0.922		SNAP47	0.1186	0.104						SNAP47	-0.0242	0.747
AC008892.1	0.179	<0.000001		WNT9A	-0.046	0.922		WNT9A	-0.1098	0.073						WNT9A	-0.1124	0.244
AC005699.1	0.2125	<0.000001		ARF1	-0.0644	0.922		ARF1	0.1544	0.058						ARF1	-0.02	0.769
ANTXR2	0.2999	<0.000001		C1orf35	-0.0326	0.922		C1orf35	-0.0004	0.858						C1orf35	0.0018	0.961
AP001273.2	0.03903	<0.000001		MRPL55	-0.0852	0.922		MRPL55	0.1228	0.143						MRPL55	-0.0038	0.938
BRPF3	0.06456	<0.000001		GUK1	-0.0333	0.922		GUK1	0.0799	0.034						GUK1	-0.0316	0.401
43901	0.3367	<0.000001		OBSCN	0.4239	0.939		OBSCN	-1.264	0.075						OBSCN	-0.1184	0.925
AC012313.6	-1.62	<0.000001		AL353593.3	0.0644	0.922		AL353593.3	-0.0822	0.355						AL353593.3	-0.0562	0.687
CDC42EP4	0.1398	<0.000001		HIST3H2A	0.0013	>0.999		HIST3H2A	-0.0187	0.204						HIST3H2A	-0.0068	0.7
AKR1A1	0.2415	<0.000001		RNF187	0.0021	>0.999		RNF187	0.0383	0.17						RNF187	-0.0082	0.645
CHIC1	0.2775	<0.000001		RHOU	0.0099	0.922		RHOU	0.0109	0.393						RHOU	-0.0026	0.791
CERCAM	-0.2616	<0.000001		RAB4A	0.0832	0.922		RAB4A	-0.0264	0.587						RAB4A	0.0588	0.196
DVL1	0.08726	<0.000001		CCSAP	0.0099	0.938		CCSAP	0.0365	0.018						CCSAP	0.013	0.357
ARNTL	0.1477	<0.000001		ACTA1	1.202	0.94		ACTA1	-3.049	0.167						ACTA1	3.069	0.379
AL589669.1	0.09512	<0.000001		NUP133	-0.0282	0.939		NUP133	0.0288	0.526						NUP133	0.0108	0.578
CFAP44	0.1429	<0.000001		ABCB10	0.0187	0.922		ABCB10	-0.0109	0.575						ABCB10	0.0192	0.597
DPF3	2.349	<0.000001		TAF5L	0.0055	0.981		TAF5L	0.0135	0.531						TAF5L	-0.002	0.896
AL596220.1	0.1184	<0.000001		GALNT2	0.1068	0.922		GALNT2	0.0082	0.803						GALNT2	0.083	0.314
CSNK2A2	0.2116	<0.000001		AL136988.2	-0.0148	0.956		AL136988.2	0.0308	0.377						AL136988.2	0.0026	0.777
APPL2	0.5068	<0.000001		PGBD5	-0.0443	0.93		PGBD5	0.2237	<0.001						PGBD5	-0.0078	0.68
DNAH14	0.3682	<0.000001		COG2	-0.001	>0.999		COG2	0.0594	0.048						COG2	-0.0198	0.497
DGAT1	0.116	<0.000001		AGT	0.0331	0.955		AGT	0.0459	0.525						AGT	-0.044	0.54
AC008937.2	0.04104	<0.000001		AL512328.1	-0.0016	>0.999		AL512328.1	0.0516	0.003						AL512328.1	0.0068	0.685
C6orf132	0.03949	<0.000001		CAPN9	0.0185	0.922		CAPN9	0.0489	0.006						CAPN9	0.0182	0.125
COX11	0.1759	<0.000001		C1orf198	0.0329	0.922		C1orf198	0.0779	0.019						C1orf198	-0.012	0.41
DLC1	5.526	<0.000001		TTC13	-0.0018	>0.999		TTC13	-0.0042	0.772						TTC13	0.0282	0.493
AC107214.1	-0.171	<0.000001		ARV1	0.0208	0.923		ARV1	0.0048	0.777						ARV1	-0.0096	0.812
AC012574.1	0.1487	<0.000001		C1orf131	-0.0021	>0.999		C1orf131	0.0369	0.264						C1orf131	0.0038	0.927
CYP39A1	0.1746	<0.000001		GNPAT	0.0151	0.946		GNPAT	-0.0103	0.676						GNPAT	-0.0278	0.275
CBX4	0.0681	<0.000001		SPRTN	0.0277	0.922		SPRTN	-0.0325	0.121						SPRTN	-0.0086	0.611
FADS1	-0.4237	<0.000001		EGLN1	-0.0611	0.922		EGLN1	-0.0385	0.577						EGLN1	-0.1992	0.043
BLOC1S2	0.1	<0.000001		TSNAX-DISC1	0.0074	0.954		TSNAX-DISC1	0.0294	0.068						TSNAX-DISC1	0.018	0.251
C5AR1	0.07054	<0.000001		DISC1	-0.8241	0.922		DISC1	-1.566	<0.001						DISC1	-0.488	<0.001
CRK	0.2725	<0.000001		SIPA1L2	-0.1762	0.922		SIPA1L2	0.015	0.786						SIPA1L2	0.005	0.97
DNAL1	0.0835	<0.000001		MAP10	0.0272	0.922		MAP10	-0.0094	0.551						MAP10	0.0064	0.574
EIF4EBP2	0.2781	<0.000001		NTPCR	0.0216	0.922		NTPCR	0.0102	0.661						NTPCR	0.006	0.828
AL031772.1	0.2391	<0.000001		PCNX2	0.0126	0.973		PCNX2	0.1274	0.001						PCNX2	0.0116	0.251
AC009126.1	0.1324	<0.000001		MAP3K21	0.0169	0.922		MAP3K21	0.0369	0.109						MAP3K21	0.0006	0.936
AC019068.1	0.7506	<0.000001		KCNK1	-0.1528	0.959		KCNK1	1.34	<0.001						KCNK1	0.0034	0.954
EPHA2	0.07418	<0.000001		SLC35F3	0.0808	0.922		SLC35F3	0.2608	0.001						SLC35F3	-0.0042	0.686
AL845331.2	0.4796	<0.000001		AL355472.1	-0.0754	0.922		AL355472.1	0.0524	0.368						AL355472.1	0.0062	0.93
ARL5A	0.3503	<0.000001		COA6	0.0006	>0.999		COA6	0.0032	0.776						COA6	-0.0094	0.6
AL353626.1	0.1179	<0.000001		TARBP1	-0.005	0.998		TARBP1	0.0092	0.738						TARBP1	0.0158	0.784
FAM69B	0.05195	<0.000001		IRF2BP2	-0.155	0.922		IRF2BP2	0.0154	0.788						IRF2BP2	-0.2052	0.178
ACAD8	0.09858	<0.000001		LINC01132	0.0113	0.923		LINC01132	0.0147	0.367						LINC01132	-0.0002	0.789
AC139720.1	1.14	<0.000001		AL391832.3	-0.0461	0.922		AL391832.3	0.0461	0.423						AL391832.3	0
CSDE1	0.5799	<0.000001		TOMM20	-0.0171	0.941		TOMM20	-0.0093	0.707						TOMM20	-0.014	0.73
AC092164.1	0.103	<0.000001		ARID4B	-0.1125	0.922		ARID4B	0.2603	0.004						ARID4B	-0.0486	0.272
BAG1	0.1489	<0.000001		TBCE	-0.0038	0.971		TBCE	0.018	0.15						TBCE	0.0176	0.166
AP001029.2	-0.6611	<0.000001		TBCE-1	-0.0233	0.922		TBCE-1	0.0179	0.492						TBCE-1	-0.0076	0.179
BBS12	0.04065	<0.000001		B3GALNT2	0.0822	0.922		B3GALNT2	0.0164	0.78						B3GALNT2	-0.0732	0.528
C14orf93	-2.519	<0.000001		LYST	0.0313	0.969		LYST	0.0913	0.348						LYST	0.0028	0.981
CHID1	0.0709	<0.000001		NID1	-0.4458	0.922		NID1	0.5568	0.286						NID1	-0.1062	0.698
BCAP31	0.113	<0.000001		GPR137B	0.0666	0.922		GPR137B	0.0166	0.688						GPR137B	0.0426	0.496
EZR	0.3918	<0.000001		ERO1B	0.076	0.922		ERO1B	-0.0158	0.728						ERO1B	0.0436	0.665
AC020661.2	0.1054	<0.000001		EDARADD	-0.025	0.94		EDARADD	0.0062	0.789						EDARADD	0.0136	0.617
FAM95C	0.08203	<0.000001		LGALS8	0.0143	0.959		LGALS8	0.0035	0.817						LGALS8	-0.0006	0.99
DIAPH2-AS1	0.496	<0.000001		AL359921.1	-0.0139	0.922		AL359921.1	-0.0001	0.86						AL359921.1	-0.0112	0.47
BTF3	0.2763	<0.000001		HEATR1	0.031	0.922		HEATR1	0.0196	0.578						HEATR1	0.0074	0.688
CAV1	1.605	<0.000001		ACTN2	-2.378	0.922		ACTN2	-0.4807	0.747						ACTN2	-2.331	0.286
ERCC1	0.273	<0.000001		MTR	-0.0105	0.998		MTR	-0.2189	0.003						MTR	-0.1002	0.031
AP1B1	0.2992	<0.000001		RYR2	3	0.997		RYR2	-58.91	0.001						RYR2	-15.99	0.368
AL138828.1	0.8638	<0.000001		CHRM3	-0.0128	0.94		CHRM3	0.0562	0.007						CHRM3	-0.011	0.628
ASNS	-0.1865	<0.000001		FMN2	-0.0192	0.939		FMN2	0.0898	0.002						FMN2	-0.0168	0.418
AC011369.1	1.596	<0.000001		GREM2	0.0286	0.922		GREM2	0.041	0.314						GREM2	0.0004	0.95
CASD1	0.2096	<0.000001		RGS7	-0.0038	0.996		RGS7	0.0478	0.045						RGS7	-0.0038	0.81
AC026316.5	0.09076	<0.000001		FH	-0.0356	0.922		FH	0.0524	0.257						FH	-0.0064	0.824
BBS9	0.498	<0.000001		WDR64	-0.0268	0.922		WDR64	0.032	0.224						WDR64	-0.0026	0.638
ECT2L	0.5681	<0.000001		PLD5	-0.0076	0.994		PLD5	0.0992	0.014						PLD5	0.0708	0.123
CCDC150	0.1038	<0.000001		CEP170	-0.0462	0.927		CEP170	-0.157	0.011						CEP170	0.0074	0.933
COLQ	0.4667	<0.000001		SDCCAG8	-0.0986	0.923		SDCCAG8	0.1054	0.447						SDCCAG8	0.004	0.976
DPYD-AS1	0.307	<0.000001		AKT3	-0.1204	0.957		AKT3	0.7448	0.002						AKT3	0.009	0.977
CFL2	0.5733	<0.000001		AL591885.1	0.0131	0.94		AL591885.1	0.0347	0.16						AL591885.1	-0.0006	0.939
AC015813.2	0.09277	<0.000001		ZBTB18	-0.0064	0.923		ZBTB18	0.0008	0.818						ZBTB18	-0.001	0.84
CDKN2AIP	0.05779	<0.000001		ADSS	0.0009	>0.999		ADSS	0.0065	0.764						ADSS	0.0226	0.44
EIF4G2	0.3053	<0.000001		CATSPERE	-0.0536	0.922		CATSPERE	0.0768	0.211						CATSPERE	0.0084	0.743
AC090825.1	0.5535	<0.000001		DESI2	0.0136	0.947		DESI2	-0.055	0.032						DESI2	-0.014	0.637
ACVRL1	-0.75	<0.000001		COX20	0.0717	0.922		COX20	-0.0115	0.761						COX20	0.0634	0.137
CEP128	0.2447	<0.000001		HNRNPU	-0.1374	0.922		HNRNPU	0.14	0.22						HNRNPU	-0.08	0.231
AC092567.1	-0.3956	<0.000001		EFCAB2	0.1183	0.941		EFCAB2	-0.6115	<0.001						EFCAB2	-0.0072	0.978
C1orf123	0.1073	<0.000001		KIF26B	-0.1421	0.933		KIF26B	-0.7005	<0.001						KIF26B	-0.1544	0.481
E4F1	0.1193	<0.000001		KIF26B-AS1	-0.021	0.947		KIF26B-AS1	-0.1146	0.005						KIF26B-AS1	-0.0348	0.561
C9orf41-AS1	0.056	<0.000001		SMYD3	-0.1698	0.922		SMYD3	-0.0118	0.832						SMYD3	-0.288	0.308
CD96	0.04388	<0.000001		TFB2M	0.025	0.922		TFB2M	0.01	0.607						TFB2M	0.0036	0.813
ANAPC15	0.06314	<0.000001		CNST	0.0469	0.922		CNST	-0.0815	0.119						CNST	-0.0242	0.703
ADAMTSL1	0.2016	<0.000001		SCCPDH	-0.0167	0.957		SCCPDH	0.0325	0.412						SCCPDH	0.0064	0.646
CAPN9	0.07781	<0.000001		AHCTF1	0.0173	0.982		AHCTF1	-0.1531	0.025						AHCTF1	-0.0302	0.67
ATRN	0.646	<0.000001		ZNF670-ZNF695	0.0034	0.977		ZNF670-ZNF695	0.0198	0.139						ZNF670-ZNF695	-0.0006	0.939
ARSA	0.07632	<0.000001		ZNF669	0.0061	0.948		ZNF669	-0.0127	0.319						ZNF669	-0.0016	0.949
AC073592.1	-0.2149	<0.000001		ZNF124	0.0055	0.994		ZNF124	0.0513	0.104						ZNF124	0.033	0.387
AC245060.6	0.04728	<0.000001		AL390728.6	0.0037	0.952		AL390728.6	0.0117	0.15						AL390728.6	0.002	0.827
CDH12	0.4492	<0.000001		ZNF496	-0.0004	>0.999		ZNF496	0.0244	0.072						ZNF496	0.0088	0.104
DIRC3	0.2747	<0.000001		TRIM58	-0.0208	0.922		TRIM58	0.0376	0.163						TRIM58	-0.0004	0.949
CLTCL1	0.8551	<0.000001		OR2L2	-0.0153	0.922		OR2L2	0.0181	0.152						OR2L2	-0.0068	0.005
ANO8	-0.5242	<0.000001		SH3BP5L	-0.0109	0.922		SH3BP5L	0.0119	0.377						SH3BP5L	-0.0124	0.536
AL359710.1	0.09431	<0.000001		ZNF672	0.0084	0.955		ZNF672	0.0204	0.3						ZNF672	0.0052	0.856
EPHB1	0.5881	<0.000001		ZNF692	-0.0046	0.967		ZNF692	0.0074	0.564						ZNF692	-0.0124	0.078
CMTM4	0.1063	<0.000001		SH3YL1	-0.0557	0.922		SH3YL1	0.1259	0.001						SH3YL1	-0.0442	0.255
DCXR	0.1805	<0.000001		ACP1	0.0149	0.955		ACP1	0.0101	0.704						ACP1	-0.0446	0.186
AL603832.1	-0.06618	<0.000001		TMEM18	-0.0052	0.922		TMEM18	0.0106	0.145						TMEM18	-0.011	0.172
CARMIL1	1.054	<0.000001		SNTG2	-0.0375	0.922		SNTG2	0.1109	0.001						SNTG2	0.011	0.539
ASMTL	0.1339	<0.000001		TPO	-0.0132	0.941		TPO	0.0286	0.258						TPO	0.0046	0.305
COMMD9	0.0905	<0.000001		PXDN	-0.0469	0.925		PXDN	0.0729	0.304						PXDN	-0.0128	0.547
AL031846.2	0.1037	<0.000001		MYT1L	-0.0211	0.922		MYT1L	0.0541	0.068						MYT1L	0.0004	0.976
CELF5	0.07661	<0.000001		EIPR1	0.0194	0.922		EIPR1	0.0168	0.437						EIPR1	0.0136	0.569
AC073610.3	-0.3804	<0.000001		TRAPPC12	0.0548	0.94		TRAPPC12	0.2456	0.005						TRAPPC12	0.0696	0.217
DIAPH3	0.1936	<0.000001		ADI1	0.0528	0.94		ADI1	0.1236	0.199						ADI1	0.0758	0.166
AC019270.1	-0.2044	<0.000001		AC108488.2	0.0255	0.922		AC108488.2	0.0029	0.746						AC108488.2	0.0244	0.115
CCDC36	0.158	<0.000001		RNASEH1	-0.0025	0.997		RNASEH1	0.0129	0.428						RNASEH1	-0.0022	0.859
ATP8B4	0.05542	<0.000001		RNASEH1-AS1	0.0045	0.977		RNASEH1-AS1	-0.0119	0.474						RNASEH1-AS1	-0.0222	0.284
DCBLD1	0.1992	<0.000001		RPS7	0.1049	0.922		RPS7	0.0655	0.426						RPS7	0.1114	0.231
CDK19	0.3773	<0.000001		COLEC11	-0.026	0.933		COLEC11	0.0538	0.211						COLEC11	-0.0054	0.058
CACNA1G	-0.5748	<0.000001		RNF144A	-0.1325	0.922		RNF144A	-0.0083	0.832						RNF144A	0.0284	0.675
AC107081.2	0.04129	<0.000001		ID2	-0.3095	0.922		ID2	0.5253	0.034						ID2	-0.0146	0.717
ANKRD1	39.67	<0.000001		KIDINS220	-0.1867	0.923		KIDINS220	-0.8771	<0.001						KIDINS220	-0.2342	0.06
CREBRF	0.2754	<0.000001		MBOAT2	-0.0696	0.922		MBOAT2	-0.1924	0.002						MBOAT2	-0.0944	0.194
CHMP5	0.07632	<0.000001		ASAP2	0.0384	0.953		ASAP2	0.0624	0.448						ASAP2	0.0198	0.86
DDIT3	0.5358	<0.000001		ITGB1BP1	0.0738	0.922		ITGB1BP1	-0.0106	0.764						ITGB1BP1	0.0428	0.078
AL031280.1	0.1186	<0.000001		CPSF3	-0.0199	0.922		CPSF3	0.0175	0.425						CPSF3	-0.0226	0.202
AC087190.1	0.1485	<0.000001		IAH1	0.0431	0.922		IAH1	0.0475	0.293						IAH1	0.0304	0.573
ABCC9	1.106	<0.000001		ADAM17	-0.0375	0.964		ADAM17	0.2123	0.046						ADAM17	0.008	0.932
ALG13	0.1971	<0.000001		AC080162.1	0.0013	>0.999		AC080162.1	-0.0025	0.761						AC080162.1	-0.0144	0.44
AC107068.2	7.313	<0.000001		AC073195.1	-0.0041	0.97		AC073195.1	0.0167	0.208						AC073195.1	0.0044	0.501
CREB3	0.07081	<0.000001		YWHAQ	-0.0028	>0.999		YWHAQ	-0.1274	0.135						YWHAQ	-0.0844	0.477
AFF3	1.476	<0.000001		TAF1B	-0.0266	0.929		TAF1B	0.0974	0.006						TAF1B	0.0018	0.964
AP002989.1	-1.28	<0.000001		GRHL1	-0.0119	0.95		GRHL1	0.0703	0.002						GRHL1	-0.0012	0.886
ENKUR	0.08191	<0.000001		KLF11	-0.0167	0.929		KLF11	-0.0053	0.753						KLF11	-0.005	0.677
CASC2	0.07566	<0.000001		HPCAL1	0.0225	0.953		HPCAL1	-0.1011	0.035						HPCAL1	0.0406	0.598
COX7B	1.11	<0.000001		ODC1	0.0075	0.94		ODC1	0.0013	0.813						ODC1	0.016	0.201
AL136531.2	0.1648	<0.000001		NOL10	0.0356	0.922		NOL10	0.0372	0.372						NOL10	-0.0234	0.282
ARPP19	0.3395	<0.000001		AC007314.1	-0.0085	0.942		AC007314.1	0.0091	0.551						AC007314.1	0.004	0.38
DHX15	0.3869	<0.000001		ATP6V1C2	-0.0017	>0.999		ATP6V1C2	0.0235	0.238						ATP6V1C2	0.0104	0.419
C9orf72	0.325	<0.000001		PDIA6	0.0156	0.951		PDIA6	0.0318	0.344						PDIA6	0.0236	0.609
COX6A2	1.733	<0.000001		AC092687.1	-0.0148	0.957		AC092687.1	0.0884	0.012						AC092687.1	0.0246	0.278
BAG6	0.1404	<0.000001		LINC01954	0.0573	0.94		LINC01954	0.3189	<0.001						LINC01954	0.0102	0.739
FAAP100	-1.881	<0.000001		PQLC3	0.0312	0.94		PQLC3	0.0594	0.306						PQLC3	-0.0284	0.079
CNKSR3	0.9789	<0.000001		ROCK2	-0.0872	0.97		ROCK2	0.6416	0.015						ROCK2	-0.0494	0.677
AAGAB	-8.971	1e-06		E2F6	-0.0079	0.959		E2F6	0.0299	0.167						E2F6	-0.0208	0.472
ETV5	0.066	1e-06		GREB1	0.0283	0.932		GREB1	-0.0649	0.142						GREB1	0.0204	0.796
ABCB1	0.0556	1e-06		LPIN1	0.0285	0.96		LPIN1	0.1269	0.103						LPIN1	0.0598	0.645
AC068599.1	-1.333	1e-06		MIR3681HG	-0.0798	0.922		MIR3681HG	0.1154	0.141						MIR3681HG	-0.002	0.882
AC089987.2	-1.436	1e-06		TRIB2	-0.0224	0.922		TRIB2	-0.0702	0.004						TRIB2	-0.04	0.095
ANO1	-1.563	1e-06		LINC00276	-0.0742	0.922		LINC00276	0.2124	0.001						LINC00276	-0.007	0.877
AL132671.2	-0.4293	1e-06		NBAS	-0.0189	0.992		NBAS	-0.1687	0.092						NBAS	-0.0808	0.646
CEP112	0.6445	1e-06		DDX1	0.0638	0.922		DDX1	-0.0426	0.413						DDX1	0.0252	0.724
C1orf54	-1.081	1e-06		FAM49A	-0.0444	0.922		FAM49A	0.0592	0.155						FAM49A	0.001	0.976
AC022601.1	0.1028	1e-06		VSNL1	-0.0079	>0.999		VSNL1	0.1759	0.006						VSNL1	0.0266	0.463
AC091808.1	-0.2519	1e-06		SMC6	0.0713	0.922		SMC6	0.0111	0.793						SMC6	-0.1038	0.265
ARHGAP31-AS1	-0.2278	1e-06		GEN1	0.0081	0.993		GEN1	0.0241	0.552						GEN1	-0.0528	0.214
ESAM	-1.114	1e-06		KCNS3	-0.0154	0.922		KCNS3	0.03	0.022						KCNS3	-0.0098	0.11
EMC7	0.1561	1e-06		RDH14	0.068	0.922		RDH14	-0.0272	0.695						RDH14	0.038	0.764
CLIP4	0.4428	1e-06		LINC01376	0.09	0.922		LINC01376	-0.036	0.591						LINC01376	0.0042	0.974
EIF3H	-4.339	1e-06		OSR1	0.1071	0.922		OSR1	0.1913	0.029						OSR1	-0.0008	0.918
C6orf48	0.08948	1e-06		AC010096.1	0.0151	0.928		AC010096.1	-0.0397	0.086						AC010096.1	0.0244	0.555
CSRNP1	0.04559	1e-06		LINC01808	0.0149	0.922		LINC01808	-0.0311	0.107						LINC01808	0.026	0.435
ERCC2	0.05178	1e-06		TTC32	0.0071	0.953		TTC32	0.0099	0.511						TTC32	-0.006	0.714
CCDC26	0.2208	1e-06		WDR35	0.0266	0.922		WDR35	-0.0106	0.65						WDR35	0.0222	0.578
AP000721.2	0.2098	1e-06		LAPTM4A	-0.003	>0.999		LAPTM4A	-0.0568	0.62						LAPTM4A	0.0378	0.892
COX7C	1.37	1e-06		AC098828.2	-0.0138	0.932		AC098828.2	0.0158	0.455						AC098828.2	0.0048	0.147
AC020611.2	0.1672	1e-06		PUM2	0.0875	0.922		PUM2	0.1423	0.185						PUM2	-0.0048	0.964
BRD9	0.2177	1e-06		RHOB	-0.1008	0.922		RHOB	0.1296	0.173						RHOB	-0.0294	0.786
EFR3A	0.3179	1e-06		HS1BP3	-0.0522	0.922		HS1BP3	0.058	0.21						HS1BP3	0.0032	0.761
DERL1	0.1075	1e-06		LDAH	0.0234	0.953		LDAH	0.1288	0.005						LDAH	0.0154	0.732
DIAPH1	0.5079	1e-06		APOB	-0.0401	0.941		APOB	0.1981	0.002						APOB	0.0634	0.042
AL139353.1	0.08881	1e-06		AC018742.1	0.4812	0.922		AC018742.1	0.7988	0.013						AC018742.1	-0.0126	0.183
AP003486.1	-0.4277	1e-06		LINC01830	-0.002	0.998		LINC01830	0.0382	0.014						LINC01830	-0.0114	0.311
CHADL	0.05333	1e-06		AC018467.1	-0.015	0.922		AC018467.1	0.0248	0.049						AC018467.1	-0.0006	0.938
BAZ1A	0.2378	1e-06		KLHL29	-0.042	0.941		KLHL29	0.1106	0.183						KLHL29	-0.0054	0.891
CCDC146	0.3657	1e-06		ATAD2B	0.0521	0.923		ATAD2B	0.0089	0.802						ATAD2B	0.006	0.965
AMOTL1	0.5602	1e-06		UBXN2A	0.0388	0.922		UBXN2A	0.0202	0.597						UBXN2A	0.0318	0.642
AC137770.1	0.6131	1e-06		WDCP	-0.015	0.922		WDCP	0.006	0.673						WDCP	-0.0138	0.419
COQ7	0.1657	1e-06		SF3B6	0.0101	0.962		SF3B6	0.0347	0.23						SF3B6	0.0036	0.923
AC090572.3	-0.9965	1e-06		FAM228B	-0.0676	0.922		FAM228B	0.1258	0.04						FAM228B	0.0122	0.724
AC087276.2	-5.223	1e-06		TP53I3	0.0111	0.922		TP53I3	-0.0113	0.283						TP53I3	0.0106	0.522
BTBD2	0.1629	1e-06		ITSN2	-0.0684	0.933		ITSN2	0.1044	0.35						ITSN2	-0.0252	0.907
CDC23	0.1235	1e-06		AC009228.1	0.0026	0.992		AC009228.1	0.03	0.026						AC009228.1	-0.0066	0.11
AL022068.1	0.1325	2e-06		NCOA1	0.1238	0.936		NCOA1	0.2476	0.23						NCOA1	0.0098	0.978
ELMO1	0.3292	2e-06		PTRHD1	-0.0006	>0.999		PTRHD1	0.0072	0.542						PTRHD1	0.0138	0.216
CCDC9	0.05355	2e-06		CENPO	0.0082	0.978		CENPO	0.0152	0.593						CENPO	0.0198	0.658
AC079313.2	0.05067	2e-06		ADCY3	0.0112	0.997		ADCY3	0.0236	0.692						ADCY3	-0.0142	0.915
DCDC2	-0.1959	2e-06		DNAJC27	-0.0192	0.933		DNAJC27	-0.025	0.408						DNAJC27	-0.0452	0.263
AL139353.2	0.08608	2e-06		DNAJC27-AS1	-0.0521	0.932		DNAJC27-AS1	0.1705	0.037						DNAJC27-AS1	0.0172	0.309
BBS7	-2.594	2e-06		EFR3B	-0.019	0.971		EFR3B	0.1762	<0.001						EFR3B	0.0388	0.337
ATP6V1G1	0.2561	2e-06		DNMT3A	-0.0599	0.922		DNMT3A	0.0973	0.093						DNMT3A	-0.0232	0.655
AMOTL2	0.1352	2e-06		DTNB	0.0499	0.922		DTNB	-0.0599	0.324						DTNB	0.0872	0.391
AC084357.2	0.7635	2e-06		ASXL2	0.1219	0.922		ASXL2	-0.0963	0.23						ASXL2	0.1186	0.17
CLNK	0.582	2e-06		KIF3C	-0.0311	0.922		KIF3C	0.0435	0.217						KIF3C	-0.0148	0.17
AC117944.1	0.5014	2e-06		RAB10	0.0889	0.922		RAB10	0.1229	0.195						RAB10	-0.049	0.698
AL356270.1	0.1253	2e-06		HADHA	0.0652	0.968		HADHA	-0.3114	0.115						HADHA	-0.3718	0.016
ACTC1	15.66	2e-06		HADHB	-0.2097	0.922		HADHB	-0.3321	0.252						HADHB	-0.5858	0.156
AC106791.1	0.8849	2e-06		SELENOI	0.0902	0.922		SELENOI	0.0728	0.285						SELENOI	0.025	0.584
ANKLE2	0.161	2e-06		KCNK3	-0.0128	0.957		KCNK3	0.0984	<0.001						KCNK3	-0.0018	0.699
CA13	0.1391	2e-06		AC013472.2	0.0206	0.932		AC013472.2	0.0238	0.445						AC013472.2	0.0192	0.493
C3orf20	0.04393	2e-06		MAPRE3	0.018	0.932		MAPRE3	0.0508	0.075						MAPRE3	0.006	0.799
C3orf67	0.05539	2e-06		TMEM214	-0.0185	0.922		TMEM214	0.0173	0.25						TMEM214	-0.0236	0.145
ASAP1	1.91	2e-06		AGBL5	0.0816	0.922		AGBL5	-0.0194	0.641						AGBL5	0.0744	0.012
ABCA9	0.3462	2e-06		OST4	-0.0395	0.959		OST4	0.1487	0.169						OST4	-0.0032	0.972
CYB5R4	0.1403	2e-06		EMILIN1	0.0379	0.922		EMILIN1	0.0231	0.581						EMILIN1	-0.0018	0.939
CUL4B	0.1172	2e-06		KHK	0.0033	0.978		KHK	0.0141	0.289						KHK	-0.0034	0.07
CSRP3	3.482	2e-06		ABHD1	-0.0303	0.922		ABHD1	0.0153	0.429						ABHD1	-0.0234	0.072
CACHD1	0.04831	2e-06		PREB	-0.0278	0.933		PREB	0.0914	0.038						PREB	-0.0166	0.61
DENND1A	0.5777	2e-06		SLC5A6	0.0006	>0.999		SLC5A6	0.016	0.223						SLC5A6	-0.0032	0.736
CDH18	0.1584	2e-06		ATRAID	-0.009	0.988		ATRAID	0.0372	0.379						ATRAID	0.016	0.776
AC103987.2	-1.22	2e-06		CAD	-0.0215	0.922		CAD	0.0159	0.507						CAD	0.002	0.874
C16orf72	0.1914	2e-06		SLC30A3	-0.0026	0.998		SLC30A3	-0.0458	0.014						SLC30A3	0.0012	0.952
BRCA1	0.2273	2e-06		DNAJC5G	-0.0218	0.94		DNAJC5G	-0.0748	0.057						DNAJC5G	0.0094	0.815
ACSM1	-0.7552	2e-06		TRIM54	0.0014	>0.999		TRIM54	-0.9072	<0.001						TRIM54	-0.1258	0.213
ENTPD5	-5.711	2e-06		MPV17	-0.0064	>0.999		MPV17	-0.1146	0.054						MPV17	-0.0642	0.262
AP000350.6	-0.9854	2e-06		GTF3C2	-0.0175	0.922		GTF3C2	0.0255	0.139						GTF3C2	0.0024	0.916
AC091180.5	-0.8266	2e-06		AC074117.1	-0.0345	0.922		AC074117.1	0.0309	0.284						AC074117.1	-0.01	0.688
AC012358.3	0.2238	2e-06		EIF2B4	0.0286	0.922		EIF2B4	0.0112	0.672						EIF2B4	-0.0232	0.228
DAZAP1	0.2289	2e-06		SNX17	0.0018	>0.999		SNX17	0.031	0.176						SNX17	0.0092	0.645
CNN3	0.2489	2e-06		PPM1G	0.039	0.922		PPM1G	0.0206	0.564						PPM1G	0.046	0.297
DOCK2	-2.316	2e-06		NRBP1	-0.0387	0.922		NRBP1	0.0595	0.255						NRBP1	0.0026	0.924
ARHGEF4	0.1045	2e-06		IFT172	-0.107	0.922		IFT172	-0.0286	0.583						IFT172	-0.0764	0.191
ELP5	0.1398	2e-06		FNDC4	-0.0133	0.931		FNDC4	0.0479	0.015						FNDC4	0.0014	0.876
CFTR	-2.151	3e-06		ZNF512	0.0108	0.962		ZNF512	0.0472	0.123						ZNF512	0.0262	0.264
AC097515.1	0.05464	3e-06		GPN1	0.0069	0.923		GPN1	0.0019	0.763						GPN1	0.0064	0.42
ERVMER61-1	0.2424	3e-06		SUPT7L	0.0037	0.997		SUPT7L	0.0093	0.68						SUPT7L	-0.012	0.537
BCR	0.1676	3e-06		SLC4A1AP	-0.0012	>0.999		SLC4A1AP	-0.0158	0.444						SLC4A1AP	-0.0246	0.078
COX6B1	0.8569	3e-06		LINC01460	-0.0212	0.922		LINC01460	-0.0396	0.074						LINC01460	0.0076	0.791
DAB2IP	0.5065	3e-06		MRPL33	-0.0128	0.997		MRPL33	0.0794	0.378						MRPL33	0.1214	0.208
FAM13A-AS1	0.1251	3e-06		RBKS	-0.0321	0.922		RBKS	0.0295	0.466						RBKS	0.0234	0.699
COMMD4	0.08158	3e-06		BABAM2	-0.0825	0.943		BABAM2	0.3927	0.007						BABAM2	-0.0126	0.933
CATSPER2	0.1199	3e-06		AC104695.2	-0.0033	0.959		AC104695.2	0.0021	0.734						AC104695.2	-0.014	0.093
ERCC8	0.4653	3e-06		FOSL2	-0.3116	0.922		FOSL2	0.1912	0.257						FOSL2	-0.159	0.006
ARMC1	0.1625	3e-06		PLB1	0.0014	0.994		PLB1	0.0056	0.46						PLB1	-0.0016	0.927
AL078590.2	-0.239	3e-06		AC092164.1	-0.0074	0.987		AC092164.1	-0.0548	0.117						AC092164.1	-0.029	0.01
ARFRP1	0.2166	3e-06		PPP1CB	-0.008	0.997		PPP1CB	-0.0998	0.071						PPP1CB	-0.0974	0.165
BTBD3	0.234	3e-06		SPDYA	-0.0428	0.922		SPDYA	0.0352	0.35						SPDYA	-0.0176	0.72
ADIPOR2	0.3581	3e-06		TRMT61B	0.0134	0.939		TRMT61B	0.0458	0.044						TRMT61B	0.0072	0.646
AL078590.3	0.5126	3e-06		WDR43	0.0227	0.941		WDR43	0.0895	0.024						WDR43	0.0178	0.712
AC138811.1	-0.728	3e-06		TOGARAM2	0.0665	0.941		TOGARAM2	0.1021	0.406						TOGARAM2	-0.1056	0.646
DNAJC6	0.3802	3e-06		CLIP4	0.0652	0.955		CLIP4	0.4992	<0.001						CLIP4	0.025	0.715
ACTR8	0.06704	3e-06		ALK	-0.0017	>0.999		ALK	0.1591	<0.001						ALK	0.0386	0.112
43899	0.08419	3e-06		AC016907.2	-0.008	0.922		AC016907.2	0.0108	0.131						AC016907.2	-0.004	0.423
CCDC136	0.07511	3e-06		YPEL5	0.0006	>0.999		YPEL5	-0.0052	0.759						YPEL5	-0.015	0.682
DIP2B	0.7192	3e-06		LBH	-0.1298	0.95		LBH	-0.951	<0.001						LBH	-0.165	0.078
AC008109.1	-0.6188	3e-06		LINC01936	-0.1064	0.94		LINC01936	-0.6578	<0.001						LINC01936	-0.1942	0.023
AL158801.3	0.2258	3e-06		LCLAT1	-0.0601	>0.999		LCLAT1	-1.842	<0.001						LCLAT1	0.1076	0.794
ATP5MD	0.6863	3e-06		EHD3	-0.0032	0.988		EHD3	-0.0302	0.032						EHD3	-0.018	0.32
AC068205.1	-0.916	3e-06		MEMO1	0.0149	0.922		MEMO1	-0.0117	0.44						MEMO1	0.0244	0.043
AC107959.1	0.04433	3e-06		DPY30	-0.0163	0.942		DPY30	-0.0245	0.428						DPY30	0.0168	0.565
ATP2B4	1.724	3e-06		SPAST	0.0333	0.922		SPAST	-0.0229	0.424						SPAST	0.0176	0.492
ALKBH6	0.05259	3e-06		SLC30A6	0.0146	0.97		SLC30A6	-0.091	0.032						SLC30A6	0.0118	0.867
COPZ1	0.1789	3e-06		NLRC4	0.0149	0.957		NLRC4	-0.0553	0.123						NLRC4	0.0384	0.45
AC108472.1	0.4716	4e-06		YIPF4	0.1079	0.922		YIPF4	-0.1739	0.058						YIPF4	0.0302	0.78
CLK3	-40.36	4e-06		BIRC6	0.0959	0.949		BIRC6	0.1569	0.425						BIRC6	0.0952	0.812
CYTH3	0.4401	4e-06		TTC27	-0.0416	0.929		TTC27	-0.0678	0.289						TTC27	0.004	0.963
ARL13B	-1.158	4e-06		LINC00486	0.2545	0.941		LINC00486	0.6717	0.171						LINC00486	0.7076	0.11
CHDH	0.06377	4e-06		LTBP1	0.0392	>0.999		LTBP1	5.758	0.038						LTBP1	0.0612	0.922
ENO3	0.3425	4e-06		RASGRP3	-0.2341	0.922		RASGRP3	-0.1473	0.293						RASGRP3	-0.1634	0.215
AC073957.1	-3.145	4e-06		AC020594.1	-0.0426	0.922		AC020594.1	-0.0042	0.806						AC020594.1	-0.056	0.026
AC073834.1	0.01931	4e-06		FAM98A	0.0214	0.922		FAM98A	0.0518	0.026						FAM98A	0.0016	0.949
ACVR1C	0.1124	4e-06		LINC01317	-0.0269	0.922		LINC01317	0.0911	<0.001						LINC01317	-0.026	0.338
CCDC30	0.1239	4e-06		AC068599.1	-0.0749	0.922		AC068599.1	0.1901	0.002						AC068599.1	-0.01	0.628
API5	0.2495	4e-06		CRIM1	0.0653	0.962		CRIM1	-0.4037	0.017						CRIM1	-0.0168	0.942
FAM155A	0.4535	4e-06		FEZ2	0.1508	0.922		FEZ2	-0.0536	0.581						FEZ2	0.121	0.367
AC011287.2	-1.458	4e-06		VIT	0.0109	0.985		VIT	0.0789	0.117						VIT	-0.0212	0.006
BRAT1	0.1328	4e-06		STRN	0.0489	0.987		STRN	-0.6651	<0.001						STRN	0.1042	0.637
AC008957.2	0.5843	4e-06		HEATR5B	-0.217	0.922		HEATR5B	-0.381	0.004						HEATR5B	-0.3336	0.006
AXDND1	0.04453	4e-06		GPATCH11	0.0096	0.922		GPATCH11	-0.0046	0.662						GPATCH11	0.0036	0.584
CLUH	0.2889	4e-06		EIF2AK2	0.0125	0.988		EIF2AK2	0.0059	0.811						EIF2AK2	-0.0256	0.717
DCAKD	0.255	4e-06		CEBPZOS	0.0336	0.922		CEBPZOS	0.0756	0.103						CEBPZOS	-0.014	0.762
AC022639.1	0.4317	4e-06		CEBPZ	0.0241	0.925		CEBPZ	0.0593	0.089						CEBPZ	-0.0536	0.071
AC139769.2	-1.199	4e-06		NDUFAF7	0.0209	0.922		NDUFAF7	0.0437	0.103						NDUFAF7	0.0452	0.084
ECH1	0.5064	4e-06		PRKD3	-0.0117	0.994		PRKD3	0.1599	0.012						PRKD3	0.0212	0.572
AC008040.5	-0.5881	4e-06		AC006369.1	0.0254	0.931		AC006369.1	-0.0546	0.163						AC006369.1	0.0612	0.244
CHPF	-2.452	4e-06		CDC42EP3	-0.0635	0.979		CDC42EP3	-0.6315	0.004						CDC42EP3	-0.0674	0.852
AL033384.2	0.0574	4e-06		RMDN2	0.0049	0.997		RMDN2	-0.0591	0.067						RMDN2	-0.0346	0.028
B4GALT7	0.0415	4e-06		RMDN2-AS1	-0.0167	0.922		RMDN2-AS1	0.0383	0.019						RMDN2-AS1	-0.0042	0.81
ATP1B3	0.3483	4e-06		CYP1B1	-0.0148	0.922		CYP1B1	0.0386	0.024						CYP1B1	-0.0062	0.566
BTG2	1.189	4e-06		ATL2	-0.0068	0.997		ATL2	0.0504	0.304						ATL2	-0.0218	0.682
FAM219A	0.1481	4e-06		AC011247.1	0.01	0.95		AC011247.1	0.0608	<0.001						AC011247.1	0.0034	0.813
FAM217A	0.1044	4e-06		HNRNPLL	0.1153	0.922		HNRNPLL	0.1575	0.051						HNRNPLL	-0.0038	0.859
ELOVL6	0.1058	4e-06		GALM	-0.0079	0.997		GALM	0.1311	0.011						GALM	0.0104	0.831
CACNA1E	0.2926	4e-06		SRSF7	-0.0467	0.922		SRSF7	0.0983	0.138						SRSF7	-0.0412	0.522
ANOS1	0.1015	5e-06		GEMIN6	-0.0224	0.922		GEMIN6	0.0214	0.187						GEMIN6	-0.01	0.306
ATP5PF	1.111	5e-06		DHX57	0.0195	0.957		DHX57	0.0507	0.309						DHX57	0.0218	0.561
FAM155B	0.1038	5e-06		ARHGEF33	0.0042	0.959		ARHGEF33	-0.025	0.013						ARHGEF33	0.011	0.291
ERC2	0.5837	5e-06		SOS1	-0.12	0.943		SOS1	-0.1238	0.567						SOS1	-0.0178	0.95
FAM161B	-1.551	5e-06		CDKL4	-0.0228	0.922		CDKL4	0.0236	0.175						CDKL4	-0.0132	0.519
CNNM2	0.5348	5e-06		MAP4K3	0.1153	0.957		MAP4K3	-0.4321	0.117						MAP4K3	0.1836	0.677
CPNE5	2.308	5e-06		AC007388.1	0.0303	0.995		AC007388.1	-0.4249	0.01						AC007388.1	0.1474	0.389
CEP76	0.06519	5e-06		TMEM178A	0.0251	0.922		TMEM178A	0.0389	0.059						TMEM178A	0.033	0.049
AC023347.1	0.07967	5e-06		THUMPD2	0.0177	0.957		THUMPD2	0.0979	0.02						THUMPD2	-0.0306	0.319
AZIN2	0.03619	5e-06		SLC8A1-AS1	0.777	0.932		SLC8A1-AS1	-2.485	0.031						SLC8A1-AS1	-0.1848	0.9
AL049875.1	0.05242	5e-06		SLC8A1	-3.2	0.933		SLC8A1	-14.05	<0.001						SLC8A1	-3.842	0.367
ASB4	0.0365	5e-06		PKDCC	0.0823	0.922		PKDCC	-0.0025	0.85						PKDCC	-0.0786	0.116
ARHGAP12	0.4634	6e-06		EML4	0.0173	0.998		EML4	0.2433	0.075						EML4	0.0484	0.711
EDRF1	-0.8772	6e-06		COX7A2L	0.0456	0.922		COX7A2L	0.0642	0.297						COX7A2L	0.0192	0.667
CYTOR	0.3881	6e-06		KCNG3	-0.0197	0.922		KCNG3	0.0241	0.242						KCNG3	-0.0014	0.82
AC011477.3	-0.159	6e-06		MTA3	-0.0055	>0.999		MTA3	0.1375	0.278						MTA3	0.1256	0.176
AC107032.2	-0.7371	6e-06		HAAO	-0.0188	0.922		HAAO	0.0204	0.289						HAAO	-0.0038	0.724
AC097534.2	0.1276	6e-06		ZFP36L2	-0.0326	0.938		ZFP36L2	0.0146	0.72						ZFP36L2	-0.0154	0.849
FAM20C	0.05785	6e-06		THADA	-0.0071	>0.999		THADA	0.1485	0.262						THADA	0.0638	0.663
BID	0.05505	6e-06		PLEKHH2	-0.0054	>0.999		PLEKHH2	0.196	0.003						PLEKHH2	-0.0096	0.736
CDCA7L	0.2664	6e-06		DYNC2LI1	0.0024	>0.999		DYNC2LI1	0.0736	0.05						DYNC2LI1	-0.0092	0.867
DNAJC9-AS1	0.05861	6e-06		ABCG5	0.0101	0.922		ABCG5	0.0131	0.287						ABCG5	-0.0052	0.11
ADGRL3	0.431	6e-06		LRPPRC	0.0924	0.922		LRPPRC	0.1076	0.091						LRPPRC	-0.0006	0.994
CTSV	-0.8047	7e-06		PPM1B	0.033	0.948		PPM1B	0.0564	0.403						PPM1B	-0.0366	0.692
AL449266.1	0.1788	7e-06		SLC3A1	0.0568	0.922		SLC3A1	0.063	0.149						SLC3A1	0.0228	0.424
AC022523.1	0.04589	7e-06		PREPL	0.0406	0.948		PREPL	0.2012	0.011						PREPL	-0.037	0.41
DOCK6	0.3395	7e-06		CAMKMT	-0.0446	0.956		CAMKMT	0.0324	0.695						CAMKMT	0.032	0.847
FADS2	0.1228	7e-06		SRBD1	0.0399	0.922		SRBD1	-0.0607	0.237						SRBD1	-0.0288	0.572
ARMCX5	-2.302	7e-06		PRKCE	-0.0591	0.973		PRKCE	0.1525	0.439						PRKCE	0.1142	0.644
AC026202.2	0.4392	7e-06		EPAS1	0.0049	>0.999		EPAS1	0.0481	0.422						EPAS1	0.0204	0.884
AHR	0.09769	7e-06		ATP6V1E2	-0.0076	0.95		ATP6V1E2	0.023	0.161						ATP6V1E2	-0.0064	0.736
44075	-1.27	7e-06		RHOQ	-0.1839	0.922		RHOQ	-0.5705	<0.001						RHOQ	-0.157	0.273
ADAMTS7	0.7057	7e-06		AC018682.1	-0.452	0.922		AC018682.1	-0.6442	0.008						AC018682.1	-0.5474	0.022
AC008074.1	0.0565	7e-06		PIGF	-0.0025	>0.999		PIGF	-0.0227	0.376						PIGF	-0.0056	0.566
CREB5	1.348	7e-06		CRIPT	0.0049	0.972		CRIPT	0.0207	0.215						CRIPT	0.0052	0.828
AL357079.1	0.06058	7e-06		SOCS5	0.0508	0.922		SOCS5	-0.0468	0.246						SOCS5	0.0136	0.835
ATRNL1	0.1927	7e-06		LINC01119	-0.0124	0.922		LINC01119	0.0132	0.414						LINC01119	0.0032	0.088
AL024474.2	0.08355	7e-06		AC016722.2	-0.0097	0.922		AC016722.2	-0.0133	0.323						AC016722.2	-0.0338	0.04
ASNSD1	0.1035	7e-06		MCFD2	0.0033	0.997		MCFD2	-0.0421	0.067						MCFD2	-0.0038	0.915
EHD2	0.02994	7e-06		TTC7A	0.0308	0.931		TTC7A	0.011	0.738						TTC7A	0.0086	0.856
AL592295.3	-0.2151	7e-06		STPG4	-0.0412	0.922		STPG4	0.0178	0.627						STPG4	-0.0092	0.49
CAPN12	-0.3116	7e-06		AC106869.1	-0.0042	0.971		AC106869.1	0.0152	0.256						AC106869.1	-0.004	0.827
ACSF2	0.2413	8e-06		MSH2	-0.034	0.922		MSH2	0.0126	0.649						MSH2	-0.0198	0.655
AC005697.1	-0.6595	8e-06		MSH6	0.0369	0.922		MSH6	0.0237	0.421						MSH6	0.014	0.263
AC069287.3	0.2474	8e-06		FBXO11	0.0433	0.967		FBXO11	0.2341	0.061						FBXO11	0.0586	0.577
FAM234A	0.1328	8e-06		AC092650.1	-0.0217	0.923		AC092650.1	0.0719	0.017						AC092650.1	0.0046	0.68
AC121342.1	0.03732	8e-06		FOXN2	0.0734	0.922		FOXN2	0.181	<0.001						FOXN2	0.0138	0.54
CNTNAP3	0.4617	8e-06		PPP1R21	-0.0005	>0.999		PPP1R21	0.0677	0.174						PPP1R21	0.0468	0.468
DGKA	0.04496	8e-06		STON1-GTF2A1L	-0.0004	>0.999		STON1-GTF2A1L	0.019	0.003						STON1-GTF2A1L	-0.0074	0.139
CLEC11A	0.04098	8e-06		AC009975.1	-0.0222	0.94		AC009975.1	0.117	<0.001						AC009975.1	-0.0012	0.952
DKK3	1.295	8e-06		FSHR	-0.0518	0.922		FSHR	0.0928	0.019						FSHR	0.005	0.749
APC	-1.686	8e-06		AC009975.2	0.0079	0.94		AC009975.2	0.0339	0.016						AC009975.2	-0.001	0.866
AC012404.1	0.3899	8e-06		NRXN1	-0.1046	0.929		NRXN1	0.4864	<0.001						NRXN1	-0.0054	0.807
C5orf15	0.2144	8e-06		AC007402.1	-0.0303	0.936		AC007402.1	0.1221	0.01						AC007402.1	-0.0076	0.756
CADPS	4.755	8e-06		AC010967.1	-0.0698	0.922		AC010967.1	0.0748	0.208						AC010967.1	-0.0974	0.298
ADAM15	0.05666	8e-06		ASB3	0.0194	0.922		ASB3	0.0474	0.075						ASB3	0.0016	0.91
AMMECR1L	0.07379	8e-06		GPR75-ASB3	0.0206	0.981		GPR75-ASB3	0.2168	0.003						GPR75-ASB3	0.108	0.036
DNAJB2	0.1703	9e-06		CHAC2	0.0083	0.924		CHAC2	0.0033	0.715						CHAC2	0.0164	0.339
AL691420.1	0.1058	9e-06		ERLEC1	0.0495	0.922		ERLEC1	0.0409	0.351						ERLEC1	-0.006	0.775
ASAH2B	-1.066	9e-06		PSME4	-0.1002	0.953		PSME4	0.2062	0.358						PSME4	-0.067	0.728
DNAJC16	0.1482	9e-06		ACYP2	-0.01	>0.999		ACYP2	-0.2886	0.119						ACYP2	0.1758	0.532
CCDC59	-1.027	9e-06		SPTBN1	-0.0496	>0.999		SPTBN1	-1.78	<0.001						SPTBN1	-0.1486	0.712
AL021707.1	0.09125	9e-06		AC092839.1	0.0657	0.954		AC092839.1	-0.4533	<0.001						AC092839.1	-0.0834	0.185
CCDC142	-1.249	9e-06		AC093110.1	0.0318	0.923		AC093110.1	-0.1054	0.011						AC093110.1	0.0106	0.867
DUSP23	-1.365	9e-06		EML6	-0.0079	0.953		EML6	0.0351	0.034						EML6	-0.0072	0.804
ERG	-1.26	9e-06		RTN4	-0.1007	0.972		RTN4	1.14	<0.001						RTN4	-0.0224	0.81
B3GALT5	0.04688	9e-06		CLHC1	-0.0085	0.952		CLHC1	0.0239	0.201						CLHC1	0.015	0.602
AL603840.1	0.05363	9e-06		RPS27A	0.0901	0.941		RPS27A	0.2881	0.086						RPS27A	0.1434	0.382
ADAMTS17	0.1793	1e-05		MTIF2	0.0352	0.922		MTIF2	-0.018	0.421						MTIF2	0.0314	0.158
DOPEY2	0.2751	1e-05		AC012358.3	0.0632	0.922		AC012358.3	0.1462	0.002						AC012358.3	0.049	0.175
CNTNAP5	0.3786	1e-05		CCDC88A	-0.0441	0.941		CCDC88A	0.1975	0.007						CCDC88A	-0.0362	0.651
FAM95B1	-0.6979	1e-05		CFAP36	-0.025	0.955		CFAP36	0.0626	0.292						CFAP36	0.0104	0.576
DUSP13	0.04901	1.1e-05		PPP4R3B	0.1051	0.922		PPP4R3B	-0.0059	0.828						PPP4R3B	-0.018	0.763
AXIN2	0.06999	1.1e-05		AC015982.1	-0.0375	0.922		AC015982.1	0.0241	0.367						AC015982.1	-0.0154	0.02
EIF2AK3	0.5536	1.1e-05		PNPT1	0.002	>0.999		PNPT1	-0.0046	0.794						PNPT1	0.0206	0.677
AC006145.1	0.04219	1.1e-05		EFEMP1	-0.052	0.932		EFEMP1	0.2372	<0.001						EFEMP1	-0.0602	0.049
AC087564.1	0.1101	1.1e-05		AC011306.1	-0.0671	0.922		AC011306.1	-0.0019	0.842						AC011306.1	-0.0748	0.063
EIF4A1	0.14	1.1e-05		CCDC85A	0.1375	0.922		CCDC85A	-0.3217	0.004						CCDC85A	0.288	0.008
AC007402.1	0.1507	1.2e-05		VRK2	0.0347	0.941		VRK2	-0.0159	0.73						VRK2	0.0292	0.779
AC073332.1	0.09346	1.2e-05		FANCL	0.0079	0.974		FANCL	0.0659	0.011						FANCL	0.023	0.348
BANF1	0.1342	1.2e-05		LINC01122	-0.0208	0.922		LINC01122	0.0472	0.016						LINC01122	-0.0018	0.855
AC083798.2	0.1727	1.2e-05		AC007100.1	-0.2622	0.922		AC007100.1	0.2868	0.055						AC007100.1	-0.0024	0.925
AC090809.1	0.03956	1.2e-05		MIR4432HG	-0.0585	0.922		MIR4432HG	0.0909	0.019						MIR4432HG	0.0016	0.948
CNST	0.3432	1.2e-05		BCL11A	-0.0722	0.958		BCL11A	-0.6108	<0.001						BCL11A	0.0222	0.807
AC068888.1	0.3079	1.2e-05		PAPOLG	0.0211	0.922		PAPOLG	0.0169	0.423						PAPOLG	0.0012	0.972
AC026979.2	0.05321	1.2e-05		REL	0.0296	0.922		REL	-0.0174	0.448						REL	0.0064	0.859
AC119868.2	0.09102	1.2e-05		PUS10	0.0184	0.922		PUS10	-0.0038	0.716						PUS10	0.0096	0.543
C5orf51	-2.18	1.3e-05		PEX13	0.0006	>0.999		PEX13	-0.0566	0.014						PEX13	-0.0208	0.182
DNAH17	0.09317	1.3e-05		KIAA1841	-0.0114	0.971		KIAA1841	-0.089	0.005						KIAA1841	-0.002	0.961
AC004830.1	0.05554	1.3e-05		C2orf74	0.0024	0.997		C2orf74	-0.0102	0.503						C2orf74	-0.01	0.72
EDNRB	-0.8142	1.3e-05		USP34	0.175	0.922		USP34	-0.0512	0.685						USP34	0.018	0.949
ARSB	0.1556	1.3e-05		AC016727.1	-0.0405	0.922		AC016727.1	0.0219	0.594						AC016727.1	-0.0214	0.514
DGKD	1.187	1.3e-05		XPO1	0.0444	0.923		XPO1	-0.0466	0.45						XPO1	0.0112	0.928
COX7B2	0.03898	1.3e-05		CCT4	0.0221	0.941		CCT4	0.0455	0.284						CCT4	0.0182	0.677
AL033530.1	0.03992	1.3e-05		AC107081.2	0.0114	0.922		AC107081.2	-0.0072	0.521						AC107081.2	0.0142	0.218
AKT1	-3.919	1.3e-05		COMMD1	0.1051	0.957		COMMD1	0.3149	0.238						COMMD1	-0.0242	0.936
AC034114.2	0.09775	1.3e-05		AC018462.1	0.0607	0.953		AC018462.1	0.1679	0.22						AC018462.1	-0.0616	0.496
FAM107A	0.2985	1.4e-05		B3GNT2	0.0116	0.939		B3GNT2	-0.0176	0.374						B3GNT2	-0.0004	0.99
DCDC1	0.1176	1.4e-05		EHBP1	-0.0457	0.971		EHBP1	0.3419	0.007						EHBP1	-0.0078	0.965
AL161457.2	0.2837	1.4e-05		AC092567.1	-0.0446	0.922		AC092567.1	0.094	0.085						AC092567.1	-0.0198	0.035
COX6C	0.6894	1.4e-05		WDPCP	0.2328	0.959		WDPCP	-1.55	0.003						WDPCP	-0.1412	0.863
AC023906.4	-0.2205	1.4e-05		MDH1	0.2902	0.939		MDH1	-0.0542	0.807						MDH1	0.145	0.85
AP003555.3	-3.992	1.5e-05		UGP2	0.1367	0.954		UGP2	0.0585	0.763						UGP2	0.3324	0.55
CCDC43	0.05679	1.5e-05		VPS54	0.0263	0.959		VPS54	-0.0947	0.194						VPS54	-0.0098	0.915
CCNQ	0.08512	1.5e-05		PELI1	-0.0349	0.95		PELI1	0.0865	0.261						PELI1	0.0186	0.348
ARHGEF33	-0.3104	1.5e-05		AC012368.1	0.0036	0.954		AC012368.1	0.0136	0.103						AC012368.1	0.004	0.299
FAM122B	0.04233	1.5e-05		AC008074.1	0.0177	0.922		AC008074.1	0.0421	0.052						AC008074.1	0.0008	0.948
AC073569.2	0.07374	1.5e-05		AFTPH	-0.0096	0.999		AFTPH	0.109	0.186						AFTPH	0.0798	0.326
ACTN1	1.407	1.5e-05		SERTAD2	0.0218	0.922		SERTAD2	0.0406	0.127						SERTAD2	0.0126	0.368
C1orf109	-0.2062	1.5e-05		LINC02576	0.0096	0.922		LINC02576	0	0.865						LINC02576	-0.0004	0.949
DSC2	0.149	1.5e-05		CEP68	0.0487	0.922		CEP68	-0.0549	0.121						CEP68	0.0074	0.807
AL033504.1	0.3053	1.5e-05		RAB1A	0.0714	0.932		RAB1A	0.2564	0.013						RAB1A	-0.0804	0.315
C1RL-AS1	-1.002	1.5e-05		ACTR2	-0.0096	>0.999		ACTR2	0.0934	0.347						ACTR2	0.003	0.969
ARHGAP15	0.4252	1.6e-05		SPRED2	0.0507	0.94		SPRED2	0.1845	0.033						SPRED2	0.0268	0.79
ARV1	-1.453	1.6e-05		AC007389.3	-0.0282	0.941		AC007389.3	0.0942	0.081						AC007389.3	0	0.996
DNMBP-AS1	-3.831	1.6e-05		MEIS1	-0.1416	0.922		MEIS1	-0.0916	0.594						MEIS1	0.0898	0.722
EPRS	0.1795	1.7e-05		MEIS1-AS2	-0.0295	0.922		MEIS1-AS2	-0.0097	0.507						MEIS1-AS2	-0.0306	0.001
AC011933.4	0.2491	1.7e-05		LINC01798	-0.0403	0.922		LINC01798	0.0725	0.01						LINC01798	-0.0132	0.473
DLL4	-1.072	1.7e-05		LINC01828	-0.0047	0.953		LINC01828	0.0045	0.617						LINC01828	0.0108	0.411
FAN1	0.2189	1.7e-05		ETAA1	-0.0134	0.925		ETAA1	-0.0414	0.034						ETAA1	-0.0064	0.555
C9orf24	-1.176	1.7e-05		C1D	-0.0166	0.933		C1D	-0.003	0.806						C1D	-0.0236	0.289
AL021392.1	0.05685	1.7e-05		WDR92	0.0032	0.971		WDR92	0.0096	0.368						WDR92	-0.0038	0.701
AC009118.3	0.07798	1.7e-05		AC017083.3	0.0434	0.922		AC017083.3	0.0158	0.584						AC017083.3	0.0496	0.193
EPHA7	0.4692	1.7e-05		PNO1	0.0229	0.922		PNO1	0.0087	0.469						PNO1	0.013	0.217
CIAO1	-14.9	1.9e-05		CNRIP1	-0.0207	0.922		CNRIP1	0.0449	0.007						CNRIP1	-0.0004	0.975
AL591178.1	-1.086	1.9e-05		APLF	-0.0112	0.955		APLF	-0.009	0.673						APLF	-0.0098	0.688
CCNT1	0.1492	1.9e-05		ARHGAP25	-0.0681	0.922		ARHGAP25	0.0195	0.523						ARHGAP25	-0.0332	0.053
ANKRD13D	0.1138	1.9e-05		BMP10	-0.217	0.922		BMP10	0.2714	0.04						BMP10	0
C2orf49	0.1233	1.9e-05		ANTXR1	-0.0879	0.922		ANTXR1	0.0555	0.537						ANTXR1	-0.0848	0.372
ANKRD23	0.2831	1.9e-05		GFPT1	-0.052	0.954		GFPT1	0.0516	0.614						GFPT1	0.0612	0.528
AC022973.2	0.0503	1.9e-05		NFU1	0.0031	>0.999		NFU1	-0.1661	0.002						NFU1	0	0.996
AC099753.1	0.1	1.9e-05		AAK1	0.1024	0.99		AAK1	-1.588	<0.001						AAK1	-0.0392	0.917
AC093152.1	0.04957	1.9e-05		ANXA4	-0.0145	>0.999		ANXA4	-0.5221	<0.001						ANXA4	-0.0112	0.949
AC103409.1	-0.3316	1.9e-05		GMCL1	-0.005	>0.999		GMCL1	0.037	0.498						GMCL1	0.0484	0.148
AC023983.2	-0.2036	2e-05		MXD1	0.0381	0.922		MXD1	0.0195	0.48						MXD1	0.018	0.142
DVL2	0.0939	2e-05		PCBP1	0.0234	0.969		PCBP1	0.092	0.219						PCBP1	0.006	0.924
CCNL1	0.4138	2e-05		C2orf42	-0.0076	0.971		C2orf42	0.0158	0.501						C2orf42	0.0108	0.362
AC007038.2	0.04502	2e-05		PCYOX1	-0.0239	0.922		PCYOX1	-0.0365	0.199						PCYOX1	-0.0534	0.196
APOD	0.4418	2.1e-05		SNRPG	0.0052	>0.999		SNRPG	0.0012	0.853						SNRPG	-0.0022	0.959
AL034405.1	0.101	2.1e-05		FAM136A	0.0206	0.922		FAM136A	-0.0116	0.373						FAM136A	0.0272	0.079
ENTHD1	-1.107	2.1e-05		AC007040.2	0.0067	0.939		AC007040.2	0.0137	0.253						AC007040.2	0.0028	0.439
BRD7	0.1572	2.1e-05		NAGK	-0.026	0.922		NAGK	0.015	0.402						NAGK	-0.029	0.301
CFAP100	0.0776	2.1e-05		MCEE	0.0079	0.997		MCEE	-0.0837	0.155						MCEE	-0.0146	0.869
AC079089.1	-2.276	2.1e-05		MPHOSPH10	0.0039	>0.999		MPHOSPH10	-0.0161	0.621						MPHOSPH10	0.0118	0.381
DNAJC4	-0.7704	2.2e-05		PAIP2B	0.0148	>0.999		PAIP2B	-0.4732	<0.001						PAIP2B	0.0104	0.943
AL354794.1	0.0773	2.2e-05		ZNF638	0.0895	>0.999		ZNF638	-2.61	<0.001						ZNF638	-0.292	0.573
FAM151A	0.1793	2.2e-05		DYSF	0.1263	0.922		DYSF	0.0053	0.85						DYSF	0.0278	0.904
ADGRL1	0.07378	2.2e-05		EXOC6B	-0.224	0.974		EXOC6B	0.3324	0.629						EXOC6B	-0.1456	0.936
ASPHD1	-0.1553	2.3e-05		SFXN5	0.0204	0.957		SFXN5	-0.0854	0.097						SFXN5	0.0306	0.543
AC007686.2	-0.7031	2.3e-05		RAB11FIP5	-0.0137	0.923		RAB11FIP5	0.0323	0.104						RAB11FIP5	0.0114	0.448
BNIP1	0.1245	2.3e-05		PRADC1	0.0301	0.931		PRADC1	0.0043	0.815						PRADC1	0.0606	0.105
DNAH3	0.2151	2.3e-05		CCT7	0.0335	0.922		CCT7	0.0653	0.162						CCT7	-0.014	0.557
C14orf28	-0.1681	2.3e-05		ALMS1	-0.0072	0.98		ALMS1	0.0184	0.502						ALMS1	0.0178	0.677
AC103853.1	-9.855	2.3e-05		TPRKB	0.0179	0.925		TPRKB	0.0195	0.451						TPRKB	0.0066	0.762
43897	0.4387	2.3e-05		DUSP11	0.0197	0.922		DUSP11	0.0111	0.598						DUSP11	0.0146	0.527
DR1	0.091	2.3e-05		STAMBP	0.0294	0.922		STAMBP	0.0608	0.096						STAMBP	0.0388	0.508
CALD1	16.76	2.3e-05		ACTG2	0.0095	0.939		ACTG2	0.0271	0.108						ACTG2	0.0002	0.953
DNAH10	-0.4894	2.3e-05		DGUOK	0.0518	0.922		DGUOK	-0.0086	0.692						DGUOK	0.0598	0.042
ADAMTS15	0.2105	2.3e-05		DGUOK-AS1	0.0092	0.932		DGUOK-AS1	-0.0206	0.163						DGUOK-AS1	0.0092	0.736
COL13A1	0.3031	2.4e-05		TET3	0.0753	0.922		TET3	-0.0305	0.587						TET3	0.1174	0.299
AL354809.1	-0.446	2.4e-05		BOLA3	0.0139	0.96		BOLA3	0.0507	0.194						BOLA3	-0.0004	0.991
DNAJA4	0.3128	2.4e-05		MOB1A	0.0071	0.971		MOB1A	0.0411	0.071						MOB1A	-0.003	0.887
COL25A1	0.1533	2.4e-05		MTHFD2	0.0043	>0.999		MTHFD2	-0.0185	0.676						MTHFD2	0.0024	0.97
CFL1	0.1897	2.5e-05		AC006030.1	0.0145	0.959		AC006030.1	-0.0747	0.048						AC006030.1	0.0098	0.9
DNAJC27-AS1	0.1804	2.5e-05		DCTN1	0.0156	0.922		DCTN1	-0.0194	0.239						DCTN1	-0.0028	0.904
AF127577.2	0.05694	2.5e-05		WDR54	0.0097	0.939		WDR54	0.0145	0.388						WDR54	-0.0042	0.562
AC007731.4	-1.362	2.6e-05		RTKN	-0.0094	0.94		RTKN	0.022	0.19						RTKN	0.004	0.794
AC005165.1	0.07248	2.6e-05		MOGS	0.0606	0.922		MOGS	-0.0646	0.213						MOGS	0.0336	0.717
DIS3L	-6.395	2.7e-05		CCDC142	0.0056	0.954		CCDC142	-0.0124	0.325						CCDC142	-0.011	0.253
CPEB1	-0.1803	2.7e-05		TTC31	-0.0113	0.932		TTC31	-0.0003	0.857						TTC31	0.0012	0.958
AL139423.1	-0.4335	2.7e-05		AUP1	-0.0591	0.922		AUP1	0.1797	0.023						AUP1	-0.0318	0.354
AL160269.1	-0.53	2.8e-05		HTRA2	-0.004	0.972		HTRA2	0.0206	0.128						HTRA2	-0.0086	0.506
ACOX2	-0.4655	2.8e-05		SEMA4F	-0.0268	0.922		SEMA4F	0.02	0.268						SEMA4F	-0.0104	0.332
CASK	0.4854	2.9e-05		HK2	0.0024	>0.999		HK2	-0.0466	0.039						HK2	-0.018	0.636
AGBL4	3.772	3e-05		AC104135.1	-0.0037	0.922		AC104135.1	-0.0029	0.448						AC104135.1	0.0034	0.532
DYNLT3	0.09119	3e-05		POLE4	0.0046	0.953		POLE4	-0.0012	0.802						POLE4	-0.0152	0.102
CCND1	0.08543	3e-05		TACR1	0.0181	0.94		TACR1	0.0073	0.74						TACR1	-0.0126	0.709
CU633967.1	0.09448	3e-05		AC007681.1	0.0131	0.922		AC007681.1	0.0007	0.84						AC007681.1	-0.0018	0.858
COL5A3	-2.273	3e-05		EVA1A	-0.021	0.922		EVA1A	0.0014	0.819						EVA1A	-0.041	0.04
CTXND1	0.08758	3e-05		AC007099.1	0.0023	0.989		AC007099.1	0.0219	0.048						AC007099.1	-0.0056	0.435
EMP3	0.09498	3e-05		MRPL19	0.0374	0.922		MRPL19	-0.0018	0.841						MRPL19	0.0192	0.709
BMP1	-1.455	3.1e-05		GCFC2	0.0443	0.922		GCFC2	-0.0515	0.346						GCFC2	0.0342	0.619
AACS	0.06246	3.1e-05		LRRTM4	-0.0754	0.922		LRRTM4	-0.1248	0.019						LRRTM4	-0.0736	0.321
AC007681.1	-0.5613	3.1e-05		AC012494.1	0.0099	0.922		AC012494.1	0.0039	0.709						AC012494.1	0	0.996
44084	0.2468	3.1e-05		CTNNA2	-0.015	0.983		CTNNA2	0.1624	0.009						CTNNA2	0	0.996
EHMT1	0.6854	3.2e-05		AC010105.1	-0.0164	0.922		AC010105.1	0.013	0.375						AC010105.1	-0.0054	0.428
AC012409.2	0.7133	3.2e-05		SUCLG1	0.0946	0.922		SUCLG1	0.0606	0.469						SUCLG1	0.0142	0.917
ERLIN1	0.1042	3.2e-05		DNAH6	-0.0257	0.929		DNAH6	0.0775	0.035						DNAH6	0.031	0.425
AL365275.1	0.06884	3.2e-05		TMSB10	-0.0374	0.957		TMSB10	0.1874	0.036						TMSB10	-0.0416	0.445
CERS4	-0.9344	3.2e-05		KCMF1	0.163	0.922		KCMF1	-0.1196	0.169						KCMF1	0.1318	0.171
BTBD11	0.08123	3.4e-05		TCF7L1	0.1277	0.922		TCF7L1	0.4583	<0.001						TCF7L1	-0.0288	0.664
DNAH5	-1.267	3.4e-05		TGOLN2	-0.0196	0.922		TGOLN2	0.0212	0.423						TGOLN2	-0.0028	0.842
AC099788.1	-0.4961	3.4e-05		RETSAT	0.0217	0.937		RETSAT	-0.0871	0.009						RETSAT	-0.0136	0.557
ATP5ME	0.5263	3.4e-05		ELMOD3	-0.0175	0.957		ELMOD3	0.0235	0.564						ELMOD3	-0.0518	0.275
CCS	0.2262	3.4e-05		MAT2A	0.004	>0.999		MAT2A	0.0144	0.764						MAT2A	-0.0618	0.597
COMMD8	0.03919	3.5e-05		GGCX	-0.0298	0.95		GGCX	0.0706	0.272						GGCX	-0.0124	0.563
CAHM	0.08463	3.5e-05		VAMP8	0.0002	>0.999		VAMP8	0.011	0.365						VAMP8	0.001	0.964
F8A1	-0.1879	3.6e-05		VAMP5	-0.0063	0.996		VAMP5	0.0879	0.028						VAMP5	-0.0078	0.384
AC087239.1	-0.16	3.6e-05		RNF181	-0.0084	0.982		RNF181	0.0436	0.232						RNF181	-0.0064	0.776
CARMN	1.14	3.7e-05		TMEM150A	0.0327	0.922		TMEM150A	0.0493	0.1						TMEM150A	0.0164	0.009
DSC1	0.2505	3.7e-05		USP39	-0.32	0.922		USP39	0.8392	0.013						USP39	0.0924	0.71
CFAP69	0.1946	3.8e-05		C2orf68	-0.018	0.922		C2orf68	0.017	0.478						C2orf68	-0.0184	0.295
ECHS1	0.1178	3.8e-05		ATOH8	-0.0604	0.922		ATOH8	0.0682	0.105						ATOH8	0.012	0.179
BAP1	0.03813	3.8e-05		AC105053.1	-0.0258	0.922		AC105053.1	0.0214	0.316						AC105053.1	-0.003	0.495
AC090517.4	-2.431	3.8e-05		ST3GAL5	0.0054	0.994		ST3GAL5	0.025	0.426						ST3GAL5	0.0126	0.826
CNOT1	0.4662	3.9e-05		POLR1A	-0.0111	0.996		POLR1A	0.0887	0.218						POLR1A	0.0086	0.83
EIF4A3	-0.3034	3.9e-05		PTCD3	-0.0013	>0.999		PTCD3	0.0743	0.101						PTCD3	0.0052	0.898
CDH11	-0.7679	3.9e-05		IMMT	0.1064	0.922		IMMT	0.0592	0.507						IMMT	-0.0246	0.864
CARNS1	-10.42	4e-05		MRPL35	-0.0064	0.996		MRPL35	0.005	0.8						MRPL35	-0.0144	0.748
C15orf61	-1.568	4e-05		REEP1	-0.2097	0.922		REEP1	-0.2019	0.092						REEP1	-0.0856	0.371
ANKMY2	0.1886	4e-05		KDM3A	-0.0446	0.938		KDM3A	0.2028	0.004						KDM3A	0.0054	0.833
AL133297.2	0.1567	4e-05		CHMP3	0.0122	0.94		CHMP3	0.0112	0.576						CHMP3	-0.0038	0.861
AC008731.1	-3.089	4.1e-05		RNF103-CHMP3	-0.0259	0.922		RNF103-CHMP3	-0.0137	0.452						RNF103-CHMP3	-0.0366	0.111
ACSF3	0.1102	4.1e-05		AC015971.1	0.0361	0.955		AC015971.1	-0.0415	0.579						AC015971.1	-0.1768	0.018
EHD4-AS1	0.05675	4.1e-05		RMND5A	0.0433	0.94		RMND5A	-0.2025	0.002						RMND5A	-0.0514	0.571
DVL3	0.2392	4.1e-05		RGPD1	0.0064	0.929		RGPD1	-0.0166	0.08						RGPD1	0.0076	0.416
DUSP27	2.365	4.1e-05		PLGLB1	0.0042	0.994		PLGLB1	-0.069	<0.001						PLGLB1	0.0058	0.804
AC027277.1	0.05109	4.2e-05		LINC01943	0.0023	0.922		LINC01943	0.0017	0.553						LINC01943	0.0006	0.896
AC025283.3	0.08924	4.2e-05		CYTOR	0.0001	>0.999		CYTOR	0.1389	0.365						CYTOR	0.1038	0.692
CEP170	0.4891	4.2e-05		RGPD2	0.0127	0.923		RGPD2	0.0043	0.737						RGPD2	0.0206	0.402
ARRDC1	-1.523	4.3e-05		KRCC1	-0.0045	0.995		KRCC1	-0.0139	0.576						KRCC1	0.0334	0.18
AC244517.11	-0.9378	4.4e-05		SMYD1	0.2359	0.953		SMYD1	-1.65	<0.001						SMYD1	0.4896	0.136
CTSZ	-0.5469	4.4e-05		THNSL2	-0.014	0.94		THNSL2	0.0224	0.37						THNSL2	-0.0316	0.38
CFAP47	0.04063	4.5e-05		AC104134.1	0.0102	0.974		AC104134.1	0.0482	0.202						AC104134.1	-0.0024	0.871
DEF8	0.08834	4.5e-05		EIF2AK3	-0.2272	0.922		EIF2AK3	0.2216	0.309						EIF2AK3	-0.2146	0.256
DAPK1	0.1341	4.5e-05		RPIA	0.0261	0.922		RPIA	0.0239	0.278						RPIA	0.0166	0.257
AL110118.2	0.05208	4.5e-05		IGKC	-0.0308	0.922		IGKC	0.0426	0.073						IGKC	-0.0194	0.023
AAR2	-1.194	4.6e-05		AL845331.2	-0.0974	0.932		AL845331.2	-0.434	0.002						AL845331.2	-0.2212	0.154
BCS1L	-1.327	4.6e-05		ANKRD20A8P	-0.047	0.922		ANKRD20A8P	0.0842	0.108						ANKRD20A8P	0.0056	0.483
ARMCX3	0.1673	4.6e-05		MAL	0.007	0.957		MAL	0.0376	0.024						MAL	-0.022	0.169
CRIM1	0.4005	4.6e-05		MRPS5	-0.0663	0.922		MRPS5	-0.0401	0.516						MRPS5	-0.1606	0.009
CPE	0.2293	4.7e-05		ZNF514	0.0004	>0.999		ZNF514	-0.008	0.414						ZNF514	-0.0066	0.429
CACYBP	-0.1152	4.8e-05		ZNF2	-0.0002	>0.999		ZNF2	-0.0112	0.48						ZNF2	0.0124	0.148
AC015982.1	-0.1416	4.8e-05		AC092835.1	0.008	0.959		AC092835.1	-0.026	0.224						AC092835.1	0.0022	0.933
AL049870.3	-0.7168	4.8e-05		FAHD2A	0.0017	>0.999		FAHD2A	-0.0091	0.61						FAHD2A	-0.0022	0.92
BMP7	0.09137	4.9e-05		ANKRD36C	-0.0905	0.922		ANKRD36C	0.1465	0.085						ANKRD36C	-0.0894	0.103
AC008056.2	-0.9227	4.9e-05		GPAT2	0.0079	0.94		GPAT2	-0.0159	0.267						GPAT2	-0.0082	0.759
C12orf45	-0.1901	5e-05		ASTL	-0.0186	0.93		ASTL	0.0282	0.329						ASTL	-0.0006	0.516
EBF3	-3.496	5e-05		DUSP2	-0.0462	0.922		DUSP2	0.004	0.781						DUSP2	-0.0348	0.027
AC022017.1	-1.867	5e-05		STARD7	0.0372	0.975		STARD7	-0.3442	0.003						STARD7	0.162	0.207
AZIN1	0.4681	5e-05		TMEM127	0.0411	0.922		TMEM127	-0.0595	0.095						TMEM127	0.0754	0.015
APH1A	-0.2233	5.1e-05		CIAO1	0.0267	0.922		CIAO1	-0.0563	0.112						CIAO1	0.032	0.602
C4orf3	-5.844	5.2e-05		SNRNP200	0.0004	>0.999		SNRNP200	0.0316	0.139						SNRNP200	-0.022	0.053
AK9	0.3572	5.3e-05		ARID5A	-0.1862	0.922		ARID5A	0.1074	0.335						ARID5A	-0.1184	0.167
AC020687.1	0.1267	5.4e-05		KANSL3	0.0739	0.922		KANSL3	-0.0615	0.269						KANSL3	0.066	0.423
ADD3	0.8894	5.4e-05		FER1L5	-0.0179	0.922		FER1L5	0.0101	0.493						FER1L5	-0.0368	0.131
CLPTM1L	-2.521	5.5e-05		LMAN2L	0.0264	0.922		LMAN2L	-0.0248	0.265						LMAN2L	0.0176	0.448
CPO	0.01567	5.5e-05		CNNM4	0.0022	0.998		CNNM4	-0.0138	0.431						CNNM4	-0.0118	0.696
ARHGEF28	0.09044	5.5e-05		ANKRD23	0.0439	0.956		ANKRD23	0.3167	<0.001						ANKRD23	-0.033	0.3
EIF3J	0.347	5.6e-05		SEMA4C	-0.0369	0.922		SEMA4C	0.0225	0.371						SEMA4C	-0.0128	0.229
BASP1	0.07634	5.6e-05		FAM178B	-0.0312	0.922		FAM178B	0.051	0.183						FAM178B	-0.0082	0.363
ENPP5	0.06183	5.6e-05		FAHD2B	-0.0167	0.923		FAHD2B	-0.0127	0.566						FAHD2B	-0.0244	0.334
DUSP7	-0.1248	5.8e-05		ANKRD36	-0.1919	0.922		ANKRD36	0.3215	0.031						ANKRD36	-0.0498	0.223
COX18	-1.306	5.8e-05		AC092683.1	-0.0497	0.922		AC092683.1	0.1409	0.005						AC092683.1	-0.038	0.12
DUOX2	-1.368	5.9e-05		ANKRD36B	-0.0257	0.922		ANKRD36B	0.0285	0.119						ANKRD36B	-0.0158	0.347
AC010198.1	0.0595	5.9e-05		COX5B	0.0886	0.99		COX5B	0.4612	0.309						COX5B	0.1056	0.773
COL16A1	-9.219	5.9e-05		ACTR1B	0.0221	0.922		ACTR1B	0.0153	0.452						ACTR1B	-0.0086	0.77
CWC27	0.4838	5.9e-05		C2orf92	0.0548	0.922		C2orf92	0.056	0.393						C2orf92	0.0142	0.527
AL445250.1	-0.4925	6e-05		TMEM131	0.0112	>0.999		TMEM131	-0.1226	0.266						TMEM131	-0.194	0.018
DCAF15	-1.981	6e-05		VWA3B	-0.0041	0.959		VWA3B	0.0137	0.223						VWA3B	-0.0186	0.109
AC107068.1	-0.2218	6e-05		INPP4A	-0.0334	0.925		INPP4A	-0.0858	0.089						INPP4A	0.0038	0.902
AMBN	-0.4263	6e-05		COA5	0.0276	0.922		COA5	0.0126	0.579						COA5	-0.0008	0.975
C1GALT1C1	-0.5243	6.1e-05		UNC50	0.0057	0.973		UNC50	0.0099	0.577						UNC50	-0.0008	0.985
CRNDE	0.5274	6.1e-05		MGAT4A	0.0562	0.922		MGAT4A	0.1392	0.004						MGAT4A	0.0232	0.623
AC147067.1	-0.5577	6.1e-05		KIAA1211L	0.0411	0.922		KIAA1211L	0.0787	0.006						KIAA1211L	0.002	0.746
AC107072.1	-0.5625	6.1e-05		TSGA10	0.0066	0.982		TSGA10	0.0548	0.037						TSGA10	0.0286	0.289
AC026464.3	-2.104	6.1e-05		AC079447.1	-0.0422	0.95		AC079447.1	0.1864	0.023						AC079447.1	0.0348	0.745
DNAAF3	0.4301	6.1e-05		MITD1	-0.0405	0.922		MITD1	0.0645	0.202						MITD1	-0.0108	0.658
AC023632.2	0.09629	6.2e-05		LYG2	-0.0025	>0.999		LYG2	0.0353	0.138						LYG2	-0.007	0.672
AC100800.1	0.5811	6.2e-05		LYG1	-0.0111	0.941		LYG1	0.0263	0.222						LYG1	0.0176	0.33
DGKI	0.3565	6.2e-05		TXNDC9	0.033	0.922		TXNDC9	-0.0254	0.343						TXNDC9	0.0066	0.773
BCAR1	0.2223	6.2e-05		EIF5B	-0.0801	0.941		EIF5B	0.2523	0.081						EIF5B	-0.18	0.32
CTNS	0.1821	6.3e-05		REV1	-0.29	0.922		REV1	-0.653	0.012						REV1	-0.4982	0.157
ALG8	-0.553	6.4e-05		AFF3	0.4125	0.922		AFF3	1.682	<0.001						AFF3	0.2658	0.217
DCLK1	0.4137	6.4e-05		LONRF2	0.0202	0.956		LONRF2	0.0426	0.368						LONRF2	0.0574	0.102
AL929472.2	-1.354	6.5e-05		CHST10	-0.0161	0.937		CHST10	0.0517	0.059						CHST10	0.0048	0.535
BNIP3	0.2517	6.5e-05		PDCL3	-0.0104	0.922		PDCL3	0.002	0.791						PDCL3	0.0054	0.682
DNM3OS	-1.583	6.5e-05		NPAS2	0.2517	0.922		NPAS2	-0.1413	0.54						NPAS2	0.1822	0.37
CSRP2	-1.206	6.5e-05		AC016738.1	0.0009	>0.999		AC016738.1	0.0063	0.475						AC016738.1	0.0072	0.009
ACSL1	0.5361	6.5e-05		RPL31	-0.0607	0.933		RPL31	0.1211	0.225						RPL31	-0.025	0.739
AC005726.1	-0.2021	6.6e-05		TBC1D8	-0.0389	0.977		TBC1D8	-0.0897	0.519						TBC1D8	-0.3526	0.049
EFCAB11	0.1447	6.8e-05		CNOT11	0.0221	0.922		CNOT11	0.0241	0.274						CNOT11	0.0204	0.048
AC022858.1	-0.196	6.8e-05		RNF149	-0.004	>0.999		RNF149	0.2932	<0.001						RNF149	0.089	0.127
EML3	-1.079	6.9e-05		MAP4K4	0.2272	0.922		MAP4K4	-0.1244	0.472						MAP4K4	0.18	0.547
EHD3	-0.7807	6.9e-05		IL1R1	-0.0254	0.977		IL1R1	0.2104	0.025						IL1R1	0.0646	0.209
AC010320.3	-13.64	6.9e-05		IL18R1	0.0248	0.922		IL18R1	-0.0028	0.807						IL18R1	0.0024	0.957
CSTF3	0.2486	7e-05		SLC9A2	-0.0232	0.922		SLC9A2	0.0846	<0.001						SLC9A2	-0.0364	0.013
CPNE7	0.05844	7.2e-05		TMEM182	-0.0008	>0.999		TMEM182	-0.084	0.561						TMEM182	-0.0856	0.677
ABRAXAS1	-0.3031	7.2e-05		MRPS9	0.0073	>0.999		MRPS9	0.0707	0.4						MRPS9	0.0624	0.277
BLVRA	-0.5311	7.2e-05		TGFBRAP1	0.0073	0.938		TGFBRAP1	0.0171	0.171						TGFBRAP1	0.0136	0.3
DHX9	0.1546	7.3e-05		AC012360.3	0.0129	0.939		AC012360.3	-0.0099	0.61						AC012360.3	-0.0052	0.912
C9orf153	-0.4864	7.3e-05		C2orf49	-0.0253	0.943		C2orf49	0.0723	0.16						C2orf49	0.003	0.895
CBL	-0.876	7.3e-05		FHL2	-1.226	>0.999		FHL2	-37.25	<0.001						FHL2	1.805	0.755
AC009226.1	-1.627	7.4e-05		AC108058.1	0.0298	>0.999		AC108058.1	-1.841	<0.001						AC108058.1	0.2094	0.51
AC007099.1	-0.4105	7.5e-05		NCK2	0.069	0.922		NCK2	-0.0164	0.704						NCK2	0.0354	0.726
AGT	0.1538	7.7e-05		AC010978.1	-0.0023	0.972		AC010978.1	0.0001	0.858						AC010978.1	-0.0094	0.519
CCDC158	0.0381	7.7e-05		UXS1	0.013	0.944		UXS1	0.017	0.492						UXS1	-0.0276	0.223
CACNA1D	0.4607	7.7e-05		AC018878.1	0.0095	0.922		AC018878.1	-0.0019	0.646						AC018878.1	0.0084	0.145
EBAG9	0.1163	7.8e-05		RGPD3	-0.0028	0.983		RGPD3	0.0156	0.202						RGPD3	0.0002	0.991
ATP7B	0.1015	7.9e-05		SULT1C2	0.0068	0.955		SULT1C2	0.0208	0.191						SULT1C2	-0.0004	0.985
COQ6	-0.6922	7.9e-05		GCC2	0.0097	0.996		GCC2	0.0663	0.288						GCC2	-0.0306	0.727
AC093157.1	-1.292	8e-05		GCC2-AS1	0.0189	0.922		GCC2-AS1	0.0139	0.469						GCC2-AS1	-0.0042	0.873
COA5	-0.2815	8e-05		LIMS1	-0.0506	0.96		LIMS1	-0.1684	0.23						LIMS1	-0.14	0.38
ETS2	0.177	8.1e-05		RANBP2	-0.0029	>0.999		RANBP2	0.2133	0.02						RANBP2	-0.0746	0.127
DUSP2	-0.3572	8.1e-05		CCDC138	-0.0551	0.922		CCDC138	0.0661	0.368						CCDC138	0.0058	0.691
EFCAB13	0.16	8.2e-05		SH3RF3	-0.0816	0.922		SH3RF3	-0.0466	0.465						SH3RF3	-0.12	0.128
C19orf66	0.08307	8.2e-05		44084	-0.1369	0.922		44084	0.1135	0.128						44084	-0.0458	0.363
AL132642.1	-7.055	8.3e-05		NPHP1	0.0147	0.95		NPHP1	-0.0367	0.254						NPHP1	-0.0168	0.601
ARHGEF1	0.06943	8.3e-05		SMIM37	0.0303	0.956		SMIM37	-0.0179	0.729						SMIM37	0.0156	0.861
CITED4	-0.1811	8.3e-05		ACOXL	-0.0271	0.922		ACOXL	0.0659	0.005						ACOXL	-0.0028	0.832
AC092683.1	-8.431	8.4e-05		MIR4435-2HG	0.3335	0.922		MIR4435-2HG	0.0507	0.8						MIR4435-2HG	0.566	0.485
AL022097.1	-16.26	8.4e-05		BCL2L11	-0.0515	0.922		BCL2L11	0.0515	0.139						BCL2L11	-0.035	0.14
AC008758.4	-0.2005	8.4e-05		AC017002.5	0.0187	0.997		AC017002.5	0.0795	0.495						AC017002.5	0.1304	0.498
CWC22	-0.556	8.4e-05		ANAPC1	-0.0124	0.977		ANAPC1	0.0344	0.449						ANAPC1	-0.0152	0.786
CRELD1	0.1416	8.4e-05		MERTK	0.0071	0.99		MERTK	-0.0821	0.013						MERTK	-0.0132	0.689
AP4S1	0.107	8.4e-05		TMEM87B	-0.0891	0.922		TMEM87B	0.0995	0.189						TMEM87B	-0.0324	0.004
ASB3	0.05212	8.4e-05		FBLN7	0.0085	0.957		FBLN7	0.0297	0.178						FBLN7	-0.0016	0.721
FAM210A	0.284	8.5e-05		ZC3H8	0.0307	0.922		ZC3H8	0.0005	0.859						ZC3H8	-0.0166	0.643
AC007100.1	0.2913	8.5e-05		ZC3H6	-0.0325	0.955		ZC3H6	0.0353	0.598						ZC3H6	-0.1296	0.054
B3GNTL1	-2.105	8.5e-05		RGPD8	-0.0037	0.992		RGPD8	0.0381	0.053						RGPD8	-0.0046	0.588
AC003002.2	0.06319	8.5e-05		TTL	-0.0046	>0.999		TTL	0.053	0.301						TTL	0.0538	0.22
AC002429.2	0.5668	8.6e-05		POLR1B	-0.0064	0.974		POLR1B	-0.0038	0.775						POLR1B	0.0072	0.661
ELOVL5	0.2768	8.6e-05		CHCHD5	-0.0161	0.922		CHCHD5	0.0241	0.152						CHCHD5	0.0034	0.804
EVI5L	0.09457	8.6e-05		SLC20A1	-0.0606	0.931		SLC20A1	0.0896	0.341						SLC20A1	-0.0022	0.961
ATG3	0.07123	8.6e-05		PSD4	0.0089	0.922		PSD4	0.0071	0.499						PSD4	0.0026	0.632
COLEC12	0.06455	8.6e-05		PAX8	0.0083	0.953		PAX8	-0.0049	0.717						PAX8	0.0354	0.153
CAMK1D	2.727	8.7e-05		CBWD2	-0.0217	0.922		CBWD2	0.0255	0.103						CBWD2	-0.0182	0.345
ASTN2-AS1	0.1253	8.7e-05		RABL2A	-0.0269	0.922		RABL2A	0.0509	0.008						RABL2A	-0.0066	0.784
AC078850.2	-9.508	8.7e-05		SLC35F5	0.0257	0.937		SLC35F5	-0.0225	0.569						SLC35F5	0.0504	0.297
ECM1	0.03667	8.7e-05		ACTR3	0.0307	0.928		ACTR3	0.1005	0.023						ACTR3	0.0236	0.372
AGAP9	0.1753	8.8e-05		DPP10	-0.0328	0.922		DPP10	0.1268	<0.001						DPP10	0.0016	0.93
44085	-2.392	8.9e-05		DDX18	-0.0858	0.922		DDX18	0.081	0.339						DDX18	-0.1444	0.021
CCNK	0.1451	9e-05		CCDC93	-0.1371	0.922		CCDC93	-0.2837	0.005						CCDC93	-0.0888	0.476
CSTF1	-1.91	9.2e-05		AC009303.2	0.0176	0.922		AC009303.2	-0.027	0.219						AC009303.2	0.0068	0.883
AL365356.1	0.09651	9.2e-05		INSIG2	-0.0229	0.939		INSIG2	0.0415	0.295						INSIG2	-0.0124	0.649
AP001266.2	0.07669	9.4e-05		C2orf76	-0.0072	0.959		C2orf76	0.0194	0.325						C2orf76	0.0052	0.753
BHLHE40	0.4293	9.5e-05		DBI	0.0099	>0.999		DBI	-0.0757	0.464						DBI	0.0122	0.95
FAM78B	0.177	9.6e-05		CFAP221	-0.0207	0.922		CFAP221	0.0223	0.176						CFAP221	0.0046	0.177
ACADS	-3.856	9.6e-05		PTPN4	0.1549	0.922		PTPN4	-0.1189	0.318						PTPN4	-0.0312	0.831
AC105411.1	-1.165	9.9e-05		EPB41L5	-0.0324	0.955		EPB41L5	-0.0142	0.763						EPB41L5	-0.0532	0.576
ATG101	-0.9205	9.9e-05		AC012363.1	0.0179	0.922		AC012363.1	0.0309	0.005						AC012363.1	0.0166	0.189
CHAC2	-2.628	0.0001		RALB	-0.0017	>0.999		RALB	0.0143	0.361						RALB	-0.0022	0.875
AC013640.1	1.656	0.0001		AC012363.2	-0.014	0.922		AC012363.2	0.013	0.454						AC012363.2	-0.0006	0.854
CEBPD	0.4048	0.000102		GLI2	-0.0397	0.922		GLI2	0.0609	0.142						GLI2	-0.015	0.331
FAM214A	0.6954	0.000103		TFCP2L1	-0.0035	>0.999		TFCP2L1	0.0463	0.169						TFCP2L1	0.005	0.188
ABCC8	-0.2936	0.000103		CLASP1	-0.1411	0.922		CLASP1	-0.2203	0.112						CLASP1	-0.247	0.063
DOK5	0.3629	0.000103		AC012447.1	-0.043	0.312		AC012447.1	0.002	0.794						AC012447.1	-0.0366	0.011
BTRC	0.8569	0.000104		NIFK-AS1	-0.0201	0.943		NIFK-AS1	0.0147	0.658						NIFK-AS1	0	0.996
EPHA3	-0.773	0.000105		NIFK	0.0142	0.922		NIFK	0.0014	0.825						NIFK	0.01	0.693
AC087289.4	-0.1059	0.000106		TSN	0.0315	0.922		TSN	-0.0393	0.19						TSN	0.0098	0.721
AC008079.2	0.1605	0.000106		CNTNAP5	-0.2095	0.922		CNTNAP5	0.3839	0.012						CNTNAP5	-0.0324	0.41
CPNE8	1.903	0.000107		AC023347.1	-0.0263	0.922		AC023347.1	0.0231	0.382						AC023347.1	0.002	0.958
CADM2	2.794	0.000108		GYPC	-0.0136	0.979		GYPC	-0.1424	0.002						GYPC	0.0044	0.93
DHX30	0.2802	0.000108		ERCC3	0.0064	0.962		ERCC3	0.0124	0.473						ERCC3	0.0088	0.725
AC092378.1	0.2692	0.000109		MAP3K2	0.0806	0.922		MAP3K2	-0.0392	0.623						MAP3K2	-0.0276	0.782
ACKR3	-0.6977	0.00011		AC068282.1	0.0033	0.957		AC068282.1	0.0121	0.154						AC068282.1	0.0114	0.016
EFR3B	0.1801	0.000111		IWS1	-0.0632	0.922		IWS1	0.1206	0.187						IWS1	0.0086	0.867
CTDSP1	-2.326	0.000113		AC010976.1	0.0405	0.922		AC010976.1	0.0191	0.661						AC010976.1	0.0282	0.613
DARS2	0.08174	0.000115		AC010976.2	0.0084	0.941		AC010976.2	0.0076	0.586						AC010976.2	-0.0082	0.716
AL606489.1	-0.6329	0.000117		LIMS2	-0.03	0.973		LIMS2	-0.025	0.734						LIMS2	0.0258	0.896
FAM129B	0.05811	0.000119		GPR17	0.0218	0.922		GPR17	-0.0458	0.026						GPR17	0.023	0.358
DKC1	-0.2226	0.000121		WDR33	-0.0496	0.969		WDR33	-0.0358	0.738						WDR33	-0.0036	0.972
AC010636.2	-0.4553	0.000122		POLR2D	0.0152	0.922		POLR2D	-0.0116	0.324						POLR2D	0.0086	0.417
ARRDC2	-0.349	0.000122		AMMECR1L	-0.0072	0.981		AMMECR1L	-0.0382	0.207						AMMECR1L	0.0102	0.751
ADAM19	1.415	0.000122		AC012306.2	0.0127	0.922		AC012306.2	0.0051	0.611						AC012306.2	0.0148	0.123
CPLX3	0.684	0.000123		SAP130	0.0715	0.922		SAP130	-0.0599	0.328						SAP130	0.0364	0.437
AL445426.1	0.1906	0.000124		UGGT1	-0.0353	0.922		UGGT1	-0.0105	0.665						UGGT1	-0.0192	0.615
EFCAB14	0.08072	0.000124		HS6ST1	-0.0126	0.94		HS6ST1	-0.0314	0.183						HS6ST1	-0.016	0.274
AL161751.1	-0.246	0.000125		LINC01856	-0.0294	0.922		LINC01856	0.0288	0.423						LINC01856	0	0.996
AL355339.1	-0.3932	0.000125		SMPD4	-0.0525	0.922		SMPD4	-0.1107	0.007						SMPD4	-0.0902	0.047
ATP6V1E2	-0.964	0.000126		MZT2B	-0.005	>0.999		MZT2B	-0.081	0.157						MZT2B	-0.0172	0.833
FAM221A	0.06808	0.000126		CCDC115	0.0022	0.997		CCDC115	0.025	0.118						CCDC115	-0.0022	0.869
C12orf73	-0.3318	0.000127		IMP4	0.0031	>0.999		IMP4	0.0185	0.511						IMP4	-0.0318	0.247
COQ2	0.04144	0.000128		PTPN18	0.0066	0.954		PTPN18	0.0062	0.628						PTPN18	-0.0086	0.589
AC011509.2	-0.9982	0.000128		POTEI	-0.0864	0.922		POTEI	0.0936	0.052						POTEI	-0.002	0.54
AC011477.4	-0.8706	0.000128		POTEJ	-0.2677	0.922		POTEJ	0.2751	0.059						POTEJ	0.0004	0.284
C19orf12	0.3308	0.000129		ARHGEF4	-0.0396	0.922		ARHGEF4	0.1186	<0.001						ARHGEF4	-0.041	0.094
BTG1	0.7819	0.000129		FAM168B	0.0506	0.922		FAM168B	-0.0394	0.39						FAM168B	0.0574	0.382
BRIP1	-0.6129	0.00013		PLEKHB2	-0.4513	0.922		PLEKHB2	0.5305	0.038						PLEKHB2	0.0438	0.209
AC139530.1	-6.367	0.000133		MZT2A	0.0262	0.953		MZT2A	-0.1632	<0.001						MZT2A	0.0482	0.333
CCDC85B	0.1355	0.000133		TUBA3D	0.0067	0.958		TUBA3D	-0.0453	0.005						TUBA3D	0.0004	0.988
CDAN1	0.06113	0.000133		ANKRD30BL	-0.048	0.922		ANKRD30BL	0.0678	0.072						ANKRD30BL	-0.0254	0.28
BZW1	0.08451	0.000133		GPR39	0.0086	0.942		GPR39	0.0208	0.229						GPR39	-0.0056	0.023
AC018878.1	-0.4603	0.00014		NCKAP5	-0.0101	>0.999		NCKAP5	1.252	0.001						NCKAP5	-0.4036	0.414
ARFGEF3	0.07012	0.00014		AC016909.2	0.0175	0.922		AC016909.2	0.0451	0.063						AC016909.2	-0.013	0.415
DUS2	-0.5285	0.00014		AC010890.1	0.0111	0.983		AC010890.1	0.0461	0.34						AC010890.1	-0.0028	0.95
CEMIP2	-0.8714	0.000142		AC011243.1	-0.0187	0.922		AC011243.1	0.0079	0.602						AC011243.1	-0.0104	0.093
AKAP17A	-0.2197	0.000142		MGAT5	-0.279	0.922		MGAT5	0.4808	0.156						MGAT5	-0.596	0.274
AC106895.2	0.07305	0.000143		TMEM163	0.022	0.997		TMEM163	0.5364	<0.001						TMEM163	-0.0236	0.018
AC068631.2	-1.343	0.000143		CCNT2-AS1	-0.0105	0.974		CCNT2-AS1	0.0723	0.047						CCNT2-AS1	0.014	0.541
ACSM3	-0.8502	0.000144		CCNT2	0.0758	0.922		CCNT2	0.046	0.319						CCNT2	0.0246	0.506
AC004982.2	-1.127	0.000144		MAP3K19	-0.0502	0.922		MAP3K19	0.094	0.018						MAP3K19	-0.0254	0.193
AC008741.2	0.05078	0.000144		RAB3GAP1	0.0019	>0.999		RAB3GAP1	0.2545	0.017						RAB3GAP1	0.0576	0.639
AC010542.3	-4.123	0.000144		ZRANB3	0.0325	0.966		ZRANB3	0.2515	0.002						ZRANB3	0.0654	0.367
C22orf34	-0.535	0.000145		R3HDM1	0.1095	0.922		R3HDM1	0.1079	0.262						R3HDM1	0.1072	0.181
DDB1	-3.026	0.000147		UBXN4	0.0365	0.947		UBXN4	0.1591	0.022						UBXN4	-0.0388	0.466
CLK1	0.3943	0.000148		MCM6	-0.0174	0.922		MCM6	0.0178	0.288						MCM6	-0.0018	0.845
CSNK1G2	0.0655	0.000148		DARS	-0.0177	0.971		DARS	0.1531	0.002						DARS	-0.025	0.449
CBWD3	0.06529	0.000149		THSD7B	-0.0684	0.933		THSD7B	0.1392	0.228						THSD7B	-0.0024	0.965
BVES-AS1	-14.73	0.00015		HNMT	0.0112	0.962		HNMT	0.0218	0.469						HNMT	-0.0254	0.509
ANGEL2	0.1876	0.000152		AC114763.1	-0.0279	0.922		AC114763.1	0.0521	0.156						AC114763.1	0.016	0.737
CLSTN2	0.4933	0.000154		SPOPL	-0.0028	>0.999		SPOPL	0.039	0.404						SPOPL	0.0208	0.574
AC068234.2	-0.3835	0.000155		LRP1B	0.3782	0.932		LRP1B	1.807	<0.001						LRP1B	-0.0264	0.186
CASP3	0.1095	0.000158		ARHGAP15	-0.0829	0.953		ARHGAP15	0.3531	0.045						ARHGAP15	-0.0898	0.63
ECHDC2	0.9295	0.000159		AC096558.2	-0.0181	0.922		AC096558.2	0.0201	0.382						AC096558.2	-0.0088	0.527
AL355490.2	-1.06	0.00016		AC092652.2	-0.0126	0.952		AC092652.2	-0.004	0.786						AC092652.2	-0.0098	0.857
DTWD2	0.5354	0.00016		AC079584.1	-0.016	0.922		AC079584.1	0.0292	0.189						AC079584.1	-0.0006	0.584
AC024560.1	-0.293	0.000162		AC016910.1	0.0142	0.922		AC016910.1	0.0152	0.202						AC016910.1	0.0036	0.608
CCT6B	0.05638	0.000164		GTDC1	-0.0524	0.977		GTDC1	0.6122	<0.001						GTDC1	-0.0336	0.743
ANKRD50	-0.5713	0.000166		ZEB2	0.0178	>0.999		ZEB2	0.63	0.096						ZEB2	0.2058	0.601
C11orf71	-3.399	0.000168		AC009951.2	0.0052	0.974		AC009951.2	0.0066	0.672						AC009951.2	-0.0274	0.206
ENTPD3	0.05136	0.000168		TEX41	-0.0701	0.923		TEX41	0.1243	0.227						TEX41	-0.008	0.341
CLEC20A	-36.22	0.000169		ACVR2A	0.0378	0.933		ACVR2A	0.1082	0.079						ACVR2A	0.0616	0.094
AC012668.3	-15.08	0.000169		ORC4	0.1425	0.922		ORC4	-0.0927	0.26						ORC4	0.105	0.349
AMPH	0.0828	0.000169		MBD5	-0.204	0.922		MBD5	0.6724	0.006						MBD5	0.023	0.948
COG4	0.1846	0.00017		EPC2	0.0588	0.922		EPC2	0.0364	0.603						EPC2	-0.0838	0.249
C1orf122	-2.186	0.000171		AC105402.3	-0.0465	0.922		AC105402.3	-0.0011	0.848						AC105402.3	-0.0948	0.026
DICER1	0.2347	0.000172		LYPD6	-0.0175	0.922		LYPD6	0.0209	0.302						LYPD6	0.0012	0.404
CRYGS	-0.4932	0.000173		MMADHC	0.0342	0.922		MMADHC	-0.004	0.817						MMADHC	0.0046	0.94
ADAM32	0.08528	0.000173		AC007364.1	-0.0015	>0.999		AC007364.1	0.0529	0.004						AC007364.1	0.0178	0.148
C6orf226	-1.257	0.000174		LINC01818	-0.0277	0.928		LINC01818	0.0475	0.267						LINC01818	0.0004	0.907
CTSO	-0.3503	0.000174		RND3	-0.0302	0.946		RND3	-0.0618	0.309						RND3	-0.0566	0.49
DOHH	-0.1978	0.000176		AC018731.1	-0.0107	0.937		AC018731.1	0.0181	0.323						AC018731.1	0.0006	0.597
CHD3	0.0268	0.000178		RBM43	0.0138	0.922		RBM43	0.013	0.359						RBM43	0.0004	0.95
DENND2A	0.2649	0.00018		TNFAIP6	-0.0034	0.982		TNFAIP6	0.032	0.019						TNFAIP6	-0.001	0.92
CXXC1	-0.4233	0.000181		RIF1	-0.0319	0.975		RIF1	0.2841	0.012						RIF1	-0.0506	0.229
AC008758.6	-0.3282	0.000181		NEB	0.11	0.988		NEB	1.702	<0.001						NEB	0.0046	0.951
AC108861.1	0.09381	0.000183		ARL5A	0.0011	>0.999		ARL5A	0.3575	<0.001						ARL5A	0.0556	0.051
CEP120	0.1346	0.000183		CACNB4	-0.0308	0.922		CACNB4	0.055	0.007						CACNB4	-0.0014	0.896
EVL	-0.4531	0.000185		AC079790.1	0.0032	0.988		AC079790.1	0.005	0.68						AC079790.1	-0.0132	0.417
DDAH1	0.3461	0.000186		STAM2	0.0327	0.922		STAM2	0.0363	0.283						STAM2	-0.0162	0.295
ASB15	0.6283	0.000189		FMNL2	0.0331	0.989		FMNL2	0.2563	0.106						FMNL2	0.0372	0.781
AC105999.1	-3.363	0.000189		PRPF40A	0.0489	0.922		PRPF40A	0.0147	0.676						PRPF40A	-0.0028	0.922
CSTB	-0.6423	0.00019		ARL6IP6	-0.0202	0.955		ARL6IP6	0.0884	0.061						ARL6IP6	-0.008	0.648
FANCD2	-0.4013	0.00019		GALNT13	-0.0258	0.922		GALNT13	0.049	0.1						GALNT13	-0.0044	0.714
CCDC106	-0.5787	0.000191		KCNJ3	-0.084	>0.999		KCNJ3	4.807	<0.001						KCNJ3	-0.026	0.379
DERL2	0.07335	0.000193		LINC01876	-0.0157	0.95		LINC01876	0.0559	0.086						LINC01876	-0.0668	0.101
CHST9	0.5307	0.000193		NR4A2	-0.036	0.922		NR4A2	-0.0154	0.519						NR4A2	-0.077	0.05
CYREN	-0.938	0.000193		GPD2	0.0016	>0.999		GPD2	0.056	0.243						GPD2	0.0166	0.663
AP001596.1	-0.3992	0.000194		ACVR1C	-0.0236	0.94		ACVR1C	0.1194	0.002						ACVR1C	-0.0058	0.752
C20orf173	-0.6779	0.000194		ACVR1	0.1271	0.922		ACVR1	0.0505	0.436						ACVR1	0.091	0.018
AC021351.1	-0.3052	0.000195		UPP2	-0.0408	0.932		UPP2	0.1046	0.11						UPP2	-0.0096	0.731
C3	-1.237	0.000196		CCDC148	0.0204	0.94		CCDC148	0.098	0.005						CCDC148	-0.0084	0.545
EBNA1BP2	-0.352	0.000198		PKP4	0.0436	0.989		PKP4	0.658	<0.001						PKP4	0.0278	0.839
DDX55	-0.8221	0.000199		PKP4-AS1	0.0028	0.991		PKP4-AS1	0.028	0.057						PKP4-AS1	0.0006	0.929
AC008567.2	-0.5462	0.000199		TANC1	-0.394	0.922		TANC1	0.8108	0.099						TANC1	-0.299	0.427
AC087379.2	-0.1638	0.000199		WDSUB1	-0.0063	>0.999		WDSUB1	0.0549	0.466						WDSUB1	0.0662	0.286
ARID5A	0.2025	0.000199		BAZ2B	-0.06	0.953		BAZ2B	-0.0288	0.747						BAZ2B	-0.1944	0.191
CDKN2AIPNL	-1.333	0.000201		AC009961.1	0.0055	0.994		AC009961.1	-0.0525	0.078						AC009961.1	-0.0066	0.871
DNAJB11	-0.1113	0.000201		43897	0.0516	0.933		43897	-0.0888	0.296						43897	-0.1044	0.144
APBA1	0.2341	0.000201		PLA2R1	-0.0901	0.922		PLA2R1	0.1971	0.002						PLA2R1	-0.0796	0.154
DOK6	0.3593	0.000203		ITGB6	-0.0098	0.922		ITGB6	-0.003	0.683						ITGB6	0.001	0.936
[truncated: 12,038 more rows]

## Sheet: DevTissue_GEx
[RPKM]	CROT	GNPAT	PEX3	ACAA1	FAR1	ALDH3A2	ACADL	ACAD10	ACOX3	DNM1L	SLC25A17	ACBD5	PXMP4	ACOT8	ABCD1	LONP2	ACAA2	GDAP1	PEX11G	PHYH	TRIM37	PEX12	AGPS	BAAT	DDO	ACAD9	PEX7	EHHADH	ACADM	FAR2	ACADSB	ABCD3	CAT	PEX16	SLC25A20	PEX6	HADHB	PEX1	HACL1	PEX11B	HSD17B4	HADHA	ECHS1	PEX5	SLC27A2	DAO	PEX14	GSTK1	TYSND1
Brain.4wpc.1	4.38009	13.2206	6.33294	3.81853	3.26887	12.1859	29.518	46.4626	4.00137	19.935	6.81638	0.0157746	2.61163	2.36867	3.19849	8.46828	9.95129	14.0988	1.01342	4.0045	15.7696	2.60369	1.86573	0.473952	0.00721902	4.97444	3.99357	1.91449	0.140701	31.4769	19.5147	7.89516	6.06001	3.78653	1.77843	8.09139	45.2629	7.85338	5.47879	9.85219	19.0986	18.1157	24.0049	10.2513	1.08044	2.76209	8.21757	2.45275	3.66476
Brain.4wpc.2	3.57332	10.9283	4.97193	4.47676	3.70622	13.5227	31.5181	45.4741	4.02611	17.5891	7.10733	0	3.0063	2.61174	3.97247	8.09648	9.46315	10.5007	1.57376	3.76623	12.043	2.61263	1.82466	0.898849	0	6.17354	4.11712	1.95408	0.202455	29.8956	14.8822	6.27713	7.21116	3.99062	1.92686	9.05366	45.1637	7.54635	6.30277	7.33834	14.0149	17.2942	26.7445	10.8252	1.9318	2.74715	8.01439	2.25665	3.4842
Brain.4wpc.3	3.95433	13.8842	5.92127	4.63547	3.65599	15.2896	33.0134	54.1604	3.90968	19.3021	8.61101	0	2.04302	2.4203	2.864	8.59846	9.60692	12.8143	0.961586	3.19657	13.9288	3.60698	2.19522	0.422297	0.0121013	5.32225	3.5909	2.48944	0.171534	35.231	19.9501	7.86733	6.95441	4.17962	1.881	11.1733	49.8083	8.23768	5.1419	10.5841	18.5652	21.0333	31.4482	10.7798	1.76085	2.97204	7.92311	1.66084	4.56913
Brain.5wpc.4	4.95104	12.5843	7.10554	4.21244	3.3897	14.9029	25.4137	50.7341	3.52527	20.8989	8.08524	0	2.35304	2.89775	1.51829	9.77339	15.0541	20.0763	0.720655	4.50486	14.577	4.03221	1.92151	4.14832	0	5.05002	4.74161	1.58597	0.40843	36.6996	22.4199	10.531	5.66202	3.07785	1.67347	7.11232	50.0364	7.22357	5.43601	8.62199	19.4813	21.5503	27.1676	12.6146	1.13114	3.38014	7.00597	2.09981	3.10257
Brain.5wpc.5	4.9188	13.9902	6.21491	4.28924	3.13853	12.6176	29.1388	47.9998	4.60158	18.6005	7.54001	0	3.33101	3.05507	3.89582	8.27662	11.4563	16.3014	1.40231	4.46778	14.2829	3.25823	1.70897	1.40234	0	4.71144	3.53723	2.73852	0.14275	32.7472	21.1532	9.30651	5.07558	4.28666	2.36282	8.74918	45.2438	8.36997	5.15553	10.1394	17.5919	21.2912	27.2146	10.5376	1.37167	2.43986	7.32665	2.35013	3.41235
Brain.7wpc.6	3.08812	9.51713	6.1892	4.47409	2.05476	13.3151	31.4978	42.916	5.12075	22.1403	6.79534	0.0172363	5.05006	4.0858	2.36609	11.3232	9.18781	24.0829	1.60875	3.59648	16.3313	2.83422	1.99442	3.38715	0	4.51576	3.04283	1.12741	0.321454	28.9976	14.2794	10.5598	3.38952	5.39793	1.53839	9.91786	44.3618	8.62793	4.21981	12.3149	15.2866	15.2293	19.1183	13.8969	1.07125	2.87529	7.33254	2.40279	3.27144
Brain.7wpc.7	3.06821	8.89445	7.20149	8.43744	1.64035	12.7859	41.7311	38.3698	4.85622	23.5305	9.89703	0	2.2165	5.41834	2.81745	10.6042	9.57474	37.6706	1.33029	3.97115	16.0315	3.23379	1.81297	2.5593	0	6.76467	4.572	1.06926	0.211065	32.3152	19.1012	10.6088	3.10228	5.53495	2.31332	15.306	49.8507	8.97026	5.54608	18.8948	13.885	11.8873	17.3738	14.9615	0.571082	2.54688	8.49006	2.93135	3.27423
Brain.7wpc.8	2.11088	9.01682	6.41518	3.53293	1.58062	9.14016	24.8833	34.4607	3.71739	23.0938	7.29626	0	2.85915	3.82786	2.80456	10.329	8.90571	38.7074	1.42223	3.57422	19.3738	3.34083	1.06684	1.98333	0.0109582	4.05201	2.06715	1.04114	0.10679	28.5773	19.3834	10.0648	2.27356	3.55885	0.642762	8.65853	36.8669	7.29149	4.50192	14.3302	17.0958	10.2645	14.1836	11.6922	0.577064	2.2097	5.6403	2.65943	2.14744
Brain.8wpc.9	2.65679	6.37992	7.19086	7.55294	2.0679	10.067	35.7861	30.5299	3.88326	21.9772	10.9112	0.0266813	2.35591	4.35526	2.81138	8.1902	6.74621	25.3679	1.26132	4.66975	13.7689	2.55926	1.57358	1.61774	0	4.12723	2.84683	0.625444	0.227166	25.3426	14.4153	9.74962	2.27895	6.15279	2.27395	12.656	40.5515	6.06477	4.48499	16.4577	11.6876	11.4259	17.0649	11.162	0.49071	2.46218	6.87049	2.82024	3.16635
Brain.8wpc.10	3.2109	8.33776	6.4754	6.48926	1.63423	12.3409	31.1156	30.8489	2.70192	23.269	9.40577	0.0562291	2.08752	3.53381	1.66414	7.83236	7.00887	29.7513	1.05644	3.47249	14.4265	3.25709	1.40579	1.4459	0	4.65677	3.43608	0.797227	0.387548	26.0426	12.0743	9.40691	2.15564	3.7308	1.43388	9.86626	33.6462	7.84178	5.03877	14.8683	12.5764	12.4143	15.5678	10.9787	0.481409	2.29508	5.03766	2.04576	2.65176
Brain.8wpc.11	2.24735	7.85238	6.20511	6.86905	1.87586	9.90939	37.8683	31.2316	3.67504	28.5522	6.70446	0.019495	2.11259	5.13925	2.22603	9.05642	6.65786	44.5686	1.01612	4.61082	18.0733	2.52565	0.98729	1.49335	0	4.4943	2.77973	0.943459	0.221308	25.2423	13.2293	8.81763	1.9517	3.93222	1.3475	12.8808	35.1568	9.42311	4.38456	14.8522	14.1921	7.99639	10.9859	15.9578	0.395633	1.79902	5.65617	2.00091	2.00455
Brain.8wpc.12	2.53003	8.35508	6.76836	6.16475	2.91717	11.8926	38.7023	28.3755	2.84755	25.9515	9.4867	0	2.55485	4.85118	3.44962	9.70286	6.27494	34.102	1.43797	4.80555	18.6691	3.68547	1.7621	1.4254	0	3.42161	2.65221	1.48232	0.340195	18.1246	14.4276	7.66653	2.84497	6.56143	3.06789	16.2669	46.4083	7.48744	3.64355	19.3161	13.5084	8.85138	8.11925	14.6717	1.01842	2.01968	6.69529	2.09433	2.75145
Brain.9wpc.13	1.71902	5.66498	6.5253	11.047	1.05059	8.28957	36.906	41.4669	4.79963	16.5996	10.2639	0	1.19018	5.80666	3.44037	5.95945	7.57664	17.2767	0.740685	7.29224	10.8591	2.64179	2.02772	1.31346	0	4.38654	3.13788	0.516422	0.218594	27.6388	11.9353	9.45314	2.47039	9.20046	4.17299	13.2894	56.21	4.10957	4.98944	15.4644	9.3121	12.6263	22.3888	12.081	0.159569	2.21132	9.55433	3.79936	4.19615
Brain.9wpc.14	3.17995	5.71722	7.94901	8.63918	0.966154	9.09691	47.773	31.4646	4.36917	18.5774	9.67013	0	1.1386	5.23832	3.80211	7.15935	11.1802	31.923	2.70002	4.73814	11.757	2.82714	1.75124	1.00109	0.00961675	5.00346	3.05747	1.00108	0.110756	30.9397	15.8853	6.88504	1.9535	7.32461	2.79218	14.3754	63.5758	6.53209	3.65542	19.0366	12.1131	8.89049	13.7792	12.7104	0.653016	2.58559	7.94216	2.84893	3.41982
Brain.9wpc.15	2.21038	6.69109	7.90307	9.96112	1.42262	10.6922	40.2122	39.7242	4.04993	21.3049	10.2971	0	2.20725	5.2388	2.77041	7.17538	7.49381	20.3927	1.51784	2.81041	13.1863	4.25801	1.63799	1.56646	0.0154878	4.01556	2.98726	0.486231	0.356746	30.0411	11.8542	9.97483	0.87392	6.94604	3.06601	14.386	39.9812	5.59327	5.33204	19.861	12.6182	11.6844	18.1743	14.0924	0.279018	1.36134	7.65042	3.24025	3.45371
Brain.10wpc.16	1.87233	9.24551	6.29319	7.42626	3.44569	11.5114	32.832	40.7162	4.18772	30.2631	8.17952	0	4.74688	4.23781	1.71071	10.42	5.68428	30.4223	0.510992	2.41261	19.5106	3.69058	1.37374	2.3392	0	4.64385	3.8846	0.637544	0.484255	31.0721	11.4516	15.3522	1.14441	5.17974	2.38892	9.05142	30.2415	6.45816	5.56912	13.5178	12.3371	12.6675	18.0828	18.4048	0.103969	1.10832	7.78157	3.10337	2.89702
Brain.11wpc.17	1.77952	7.11311	5.87408	7.96387	3.53901	9.20697	30.7747	42.3336	4.95432	19.6736	9.07575	0	5.27194	5.72126	3.65736	10.2524	4.78123	18.4101	1.13728	4.95942	18.5607	4.15748	2.05356	2.09699	0	3.57028	2.08016	0.638522	0.369522	29.5903	8.70182	11.367	1.99148	9.05917	3.99363	22.3407	42.1858	4.59425	4.19207	17.1572	12.6338	10.4077	20.7595	19.964	0.187007	1.01488	10.1634	3.9628	3.6061
Brain.11wpc.18	2.73546	7.60486	7.44976	7.79937	2.4493	7.68278	29.9553	32.6362	3.90906	23.9024	9.53393	0	2.57336	4.51351	2.42553	8.707	6.34823	24.2141	0.893316	6.73974	13.3684	3.01121	1.59684	2.01078	0	3.90856	3.37408	0.579568	0.28684	28.5281	13.8003	13.2787	1.22967	6.27635	3.18498	11.408	36.0242	6.11337	4.50634	17.2143	12.6776	10.7987	15.8647	12.3038	0.0934762	2.26695	7.43346	2.95789	3.23626
Brain.11wpc.19	1.84663	6.07208	8.83056	9.97523	2.18333	9.24366	41.7362	38.0162	4.11349	19.9769	9.86356	0	2.26227	6.27892	1.97792	6.81464	7.14748	22.1712	1.19128	3.05365	12.9022	3.36673	1.98271	1.64306	0.0132282	3.99366	4.14959	0.469937	0.316418	24.5251	9.20038	9.66488	1.20576	9.13765	4.17051	16.148	44.4403	5.35967	4.16474	20.8479	10.0159	11.5332	16.6887	14.8255	0.238311	2.05187	8.96961	2.96678	3.01688
Brain.11wpc.20	1.58911	6.41822	5.92588	7.95204	2.46617	13.2961	30.2331	44.8906	4.09915	17.6465	8.58531	0	3.96753	5.80231	3.72439	8.93669	4.93315	18.1569	1.00693	2.7768	13.9807	4.47038	2.2579	2.00568	0	3.45307	3.12636	0.615588	0.215546	24.843	9.14296	8.60016	3.03613	8.66194	2.765	14.1583	45.7179	4.2955	4.41776	17.2513	11.6356	10.8863	18.4567	19.8291	0.695405	1.96559	9.83775	4.63207	5.00936
Brain.12wpc.21	2.56109	14.1962	7.92759	4.35687	6.32452	5.73169	21.0176	27.5267	3.7011	43.8717	10.0511	0	4.88949	3.36462	0.924751	15.1715	4.98902	34.5	0.202286	6.4029	30.0662	5.25954	0.909337	1.43645	0	3.02332	1.71585	0.883343	0.135319	29.1971	11.7652	12.1884	1.60441	2.9724	0.537554	8.18714	21.5673	9.47572	3.59692	19.0064	14.4763	7.90706	9.42347	15.0977	0.190504	0.434362	2.85164	1.84066	1.9869
Brain.13wpc.22	1.55927	6.80906	7.00681	6.59067	4.49047	9.46283	30.6567	26.9483	4.60462	28.2553	10.131	0	4.64438	5.36893	2.98407	11.6198	3.94883	27.3831	0.658392	3.7981	22.1616	4.88345	1.39279	1.26567	0	2.53879	2.74882	0.776805	0.124469	22.8541	6.66493	8.3668	0.834991	7.67438	2.09193	16.4551	35.7367	6.0951	4.08035	22.4211	11.135	6.22423	10.6002	20.7686	0.928569	0.363215	7.88864	2.58666	2.82994
Brain.13wpc.23	2.61281	9.8421	8.0871	5.63708	3.50254	11.5014	27.9331	37.215	4.18557	27.1694	8.07105	0	5.99809	4.20972	2.04517	11.4768	6.63172	27.59	0.319206	5.78544	24.9087	3.93654	1.19859	4.3196	0.0120514	3.71178	3.29511	0.806478	0.907513	28.9947	15.765	15.627	1.22403	5.29615	2.13832	14.8853	32.9335	6.39721	4.14899	13.9776	15.0092	10.9035	18.0719	14.6236	0.0167008	2.43013	6.39046	2.50115	2.60598
Brain.13wpc.24	2.3301	8.15871	7.1565	6.80793	7.36765	13.6663	37.2621	45.3464	3.34264	27.1543	11.2518	0	3.36395	4.82704	1.46032	9.85667	7.40813	30.9974	0.824985	7.69746	23.9738	4.39615	2.19767	2.98169	0.0230717	2.38873	2.78738	1.06742	0.398575	21.811	9.7948	8.19474	2.3934	5.91698	2.24983	16.8984	49.9185	4.3658	3.64668	21.8607	13.1099	10.9139	11.9973	15.4427	2.06223	1.64025	6.71531	2.14314	2.6504
Brain.16wpc.25	1.00689	7.40807	9.16591	7.37254	6.55504	10.7	40.4338	33.1639	4.44825	33.5359	11.641	0.0176327	5.94466	5.16148	2.4205	12.1595	2.18895	31.3952	0.70532	0.546781	22.274	4.68956	0.983405	0.644326	0.0161387	2.70998	2.42867	0.706666	0.0857859	25.4083	8.60207	11.5054	0.245175	7.71634	0.875629	15.7696	29.4149	8.61476	4.28587	24.1393	13.8147	6.065	10.0787	21.3875	0.682131	0.271194	7.10361	3.47097	2.5083
Brain.16wpc.26	1.34133	6.41779	7.66184	5.23842	4.31983	12.4794	27.9727	40.9424	5.29481	23.6903	8.67301	0	5.19287	4.33982	3.01318	9.87403	4.88568	20.1025	0.410748	1.53814	17.1254	4.64334	1.05652	2.87674	0	2.62484	1.76296	0.710475	0.574517	24.8605	7.42258	11.7135	0.673102	5.21434	1.52979	15.6449	29.9944	5.30049	4.3122	19.4186	12.6695	9.96023	13.5079	16.618	0.449341	0.911144	6.50684	3.58651	2.17918
Brain.18wpc.27	1.82158	6.55932	7.30529	6.94458	4.57288	8.41333	43.8246	26.904	4.14802	24.7122	9.16462	0	5.98787	5.47578	2.88977	10.5195	1.8302	17.2637	0.856615	4.30581	19.3358	2.91815	1.22486	0.446336	0	2.92322	2.41187	0.593758	0.424468	21.284	8.91486	7.82361	0.332742	8.53654	1.22952	19.5668	33.7687	5.07242	4.30771	21.5348	11.7026	4.71525	8.70197	15.611	0.21579	0.959948	6.77089	3.44823	2.61037
Brain.19wpc.28	3.74782	5.87823	7.88697	7.74484	2.04258	15.2997	40.9083	35.3533	6.63322	22.2763	7.33481	0.0639009	3.93254	4.65384	3.95228	12.0391	7.08014	22.0453	0.877846	4.20936	14.8862	3.72802	1.30402	5.43689	0	5.30062	2.14873	0.765067	2.0035	22.6293	11.8407	10.1179	1.37931	5.41442	3.67357	14.9282	29.1429	7.86044	4.85297	14.2094	12.7656	12.6108	13.5619	14.8216	0.0810507	2.01601	6.78658	2.92037	3.79577
Brain.19wpc.29	2.52266	10.2011	9.87073	6.36593	5.33182	12.1996	31.8069	28.5715	4.88215	30.743	11.3562	0	5.50817	4.77466	1.54387	12.2784	5.50861	30.9428	0.521894	6.52478	26.0115	4.02259	1.56405	3.53995	0.00820989	2.73932	2.14035	0.847846	0.89462	24.595	14.2552	13.0193	0.648556	4.8776	1.27612	16.4543	36.3346	6.82338	4.27645	24.2648	13.757	8.14523	10.4403	16.5552	0.238922	0.806526	5.44977	2.51459	2.37862
Brain.19wpc.30	1.41279	5.99629	6.15231	8.97144	6.16478	9.61281	50.3609	24.733	3.96856	26.733	11.0131	0	2.87278	5.92258	2.37247	9.75725	3.9485	23.6162	0.844982	9.76151	22.9113	3.36497	1.58003	1.18605	0	2.27003	2.72883	0.743623	0.464312	22.6293	7.17444	6.3399	0.712126	9.70568	3.14097	15.6531	51.2176	4.81357	3.95164	28.138	7.99786	6.17638	9.45354	17.7431	0.584194	0.471274	8.08005	3.43248	2.40596
Brain.20wpc.31	2.77767	5.75634	6.85652	7.73293	1.94085	11.9005	41.7444	34.157	3.51902	20.6924	9.14036	0.0416191	2.21329	3.72156	2.04418	8.05901	6.87484	22.0302	1.16031	5.27172	15.7169	2.61818	1.76089	6.19596	0.0380928	3.0491	2.98735	0.629423	0.87743	21.7699	8.96029	9.499	1.04165	6.67652	3.68669	12.5552	39.5628	4.78663	4.36333	18.5899	11.0967	13.5102	11.9185	13.2471	0.0791833	1.47717	5.23503	3.21969	2.87978
Brain.20wpc.32	3.42719	7.59624	9.91183	7.23039	4.26626	14.1605	43.8277	35.3828	5.3696	29.0114	10.2134	0	5.98899	5.50902	2.04138	13.6412	5.18592	26.9689	0.808617	4.60414	23.5133	4.05663	1.52489	4.7518	0.00803389	3.49841	2.09446	0.836307	1.33095	26.4666	10.7053	13.9402	1.07403	6.30538	1.4137	14.149	36.0187	7.8456	5.68595	21.2327	14.2618	11.0351	11.6225	19.5768	0.356267	1.37078	5.62458	3.28092	3.48804
Brain.newborn.33	2.08109	5.26196	3.56767	7.83545	5.84864	6.65093	38.7094	27.6025	4.75535	23.6682	9.54531	0	4.44096	8.54887	2.89023	9.52883	5.05484	27.174	2.29924	11.5757	29.9803	2.25351	3.2989	3.21371	0.0321505	1.97904	3.50943	0.836695	0.939933	18.2165	7.13149	6.77188	1.32571	12.8652	2.73442	10.2398	60.5286	2.89475	5.2874	26.3197	14.295	9.68093	6.90183	21.7356	1.47028	2.49348	11.8796	1.96408	2.00961
Brain.newborn.34	1.95858	5.04422	5.21632	7.63014	5.66409	11.0637	48.7029	35.6714	3.88303	21.5249	8.75887	0	2.98916	5.14521	2.30375	8.77531	4.71917	21.3848	0.608178	5.07634	19.8217	3.59386	1.88964	5.23715	0	2.18502	3.13297	0.580956	1.22052	19.4412	7.03113	6.05273	1.23334	7.9342	3.13555	13.9988	35.7366	3.90475	5.58345	19.4035	13.2761	13.1592	7.82381	20.9068	0.89493	0.964602	8.01909	2.2578	2.58196
Brain.newborn.35	3.47557	4.80607	4.9967	13.841	3.04951	10.2872	72.2734	21.6926	2.30945	19.5849	7.43819	0	1.23221	4.03479	1.28431	8.6898	9.1155	16.2041	0.287269	7.60946	14.191	3.27429	2.70703	6.35655	0.266211	1.7414	3.19739	0.839014	1.57228	13.5621	10.2062	7.5382	1.22396	7.24278	2.42896	9.50836	36.6277	3.81436	3.72251	16.4763	12.6795	19.2583	6.80293	8.8318	1.18872	1.6823	4.81919	1.20466	2.26529
Brain.infant.37	2.77659	3.84631	9.1222	12.0201	3.63203	5.60366	59.8956	25.9077	2.54463	27.9656	8.92105	0.0783574	2.34746	10.307	1.55543	9.47333	13.1363	26.7349	3.48713	9.45454	25.1493	3.16536	4.50647	6.14776	0.245891	1.7048	4.57116	1.03267	1.37966	17.7225	13.0821	6.76195	3.41088	12.0881	6.43773	10.1533	75.5684	2.44052	5.41544	30.8006	13.8451	26.6392	10.9326	12.2474	2.72604	5.17817	9.92255	1.99773	3.33618
Brain.toddler.38	2.23812	4.88659	6.43646	15.6856	4.42257	7.72642	68.9545	31.3343	3.60513	26.1912	5.94763	0	1.13087	13.8347	1.32234	8.04309	10.5137	22.261	2.73229	7.90573	21.3768	3.05994	5.72442	3.26188	0.072738	2.22073	4.91947	0.699276	0.304627	24.7136	7.29624	6.02322	1.32028	15.7911	5.90521	14.2802	108.041	2.11327	6.99884	31.8931	18.4331	21.6818	9.71612	12.071	2.28175	5.09428	9.67049	4.16137	2.29564
Brain.toddler.39	2.81857	2.51148	5.03697	9.64602	5.36928	5.99033	30.5507	20.7953	2.18633	23.6434	7.4287	0	5.14088	15.7467	2.06864	10.99	6.0355	31.9148	3.28322	6.96365	31.7561	2.50011	3.69239	2.89731	0.0597377	2.01401	5.98263	0.937717	0.542461	15.2606	6.45551	2.71464	0.881589	16.6677	2.60606	10.8722	90.2312	1.81012	5.56203	39.3439	11.2092	10.1445	8.01035	21.5879	3.26998	1.04244	15.1027	1.89969	2.53558
Brain.toddler.40	2.49536	3.55763	5.12799	8.15333	4.8659	6.83929	43.5474	23.6361	2.82875	21.6674	8.40797	0	3.59861	13.0798	2.00744	11.4824	8.05836	32.9025	5.00597	5.33127	27.9013	2.93332	3.83185	5.68736	0.0331574	1.63714	3.93559	1.15053	0.440623	15.1554	7.9206	5.50659	1.92852	12.7554	7.70653	14.1482	65.1315	2.69015	5.04986	31.5221	12.7327	21.2143	7.89033	18.1465	1.92987	1.92868	11.4779	1.08217	2.75873
Brain.school.41	2.51248	4.55024	7.93894	11.1467	6.10467	8.28518	56.1313	20.8033	2.69804	29.45	6.83569	0	2.7343	11.7267	1.10312	11.5273	8.16969	32.267	1.69091	12.8903	34.4185	3.67752	4.38808	3.4422	0.133616	1.89878	4.62569	0.956713	0.434038	16.3152	10.6273	5.05896	1.611	11.6138	3.78805	13.2958	70.8747	2.49718	5.77621	35.8497	17.9507	16.2776	7.75744	19.4541	2.51002	4.33704	11.4334	1.83878	2.25727
Brain.school.42	1.92909	6.04421	7.90662	20.6343	1.34816	10.1396	69.7125	45.9413	4.17284	19.8433	6.99497	0.0342097	1.40735	9.9418	1.49356	8.24829	13.3299	12.1821	5.47365	5.89747	9.9137	3.26007	3.94745	2.58349	0.954992	2.39049	4.18102	1.04767	0.110957	22.3774	7.8612	8.24388	2.10654	22.7587	10.1471	12.2311	93.6861	3.5782	8.35522	23.2513	38.3164	37.4628	10.2501	11.3761	0.650864	3.96637	10.0066	6.00046	3.43824
Brain.teenager.43	2.95721	4.01107	8.65297	12.0199	5.13841	7.75969	47.0871	20.4653	2.7319	29.599	7.59729	0	1.73543	17.9155	1.06377	9.59036	10.1293	34.5912	2.14524	9.25947	35.6334	2.43012	6.14968	2.89604	0.460182	1.97787	5.22801	0.729962	0.309841	16.4666	9.25786	3.9983	1.70979	16.8666	6.04626	9.94814	109.357	2.0125	7.06745	38.2654	11.2106	14.2847	9.17778	13.2844	2.19375	6.04353	12.2666	2.06416	2.14566
Brain.teenager.44	3.06604	4.25684	7.27644	10.17	6.50418	8.05934	53.6996	19.8655	1.5838	35.0464	6.2589	0	2.3779	8.22875	0.81721	11.6385	7.67665	36.8953	1.12853	7.0508	40.2069	4.16466	4.39487	3.74574	0.426069	1.75239	3.57123	1.15202	0.428936	16.1873	11.3769	5.26574	1.81572	6.1898	1.93115	13.2607	66.9695	2.65393	6.04782	36.905	14.1979	14.6654	8.43696	15.3061	2.28126	5.10687	9.36561	1.29657	1.55408
Brain.teenager.45	2.48663	4.33724	8.11236	10.195	7.04875	10.0606	53.6224	19.5395	2.54615	36.6994	6.5359	0.0350999	3.41623	12.2584	0.714639	11.8957	7.27413	41.1917	1.68057	8.12632	43.605	3.3449	4.68581	3.083	0.0321259	1.88319	5.15799	0.988671	0.305957	15.9617	9.01197	4.54639	1.24104	9.79164	2.56745	11.8542	69.1228	2.89255	5.86927	38.8386	14.1325	13.3634	8.02915	19.804	2.32617	5.60605	10.9334	1.65341	2.15733
Brain.youngAdult.47	2.535	3.49416	8.75051	12.6636	5.50099	10.0902	67.0867	24.1861	2.45802	31.7918	7.02644	0.0287564	2.17847	11.4985	0.935569	11.7653	9.51481	33.823	1.67313	11.2901	38.9683	3.39414	4.81138	5.30072	0.0460599	1.84055	4.12818	1.21227	0.209857	13.9064	9.83724	4.58762	2.62755	12.3298	4.42881	11.7199	79.3522	2.66276	6.43384	40.174	13.3788	19.4485	9.602	17.0163	1.80547	5.10321	14.5367	2.24665	2.33992
Brain.youngAdult.48	2.91798	8.82907	9.65859	9.79437	8.96863	14.0279	30.8239	33.6037	3.48762	45.9311	6.45315	0	4.40818	7.95594	0.719202	14.5944	9.41144	61.1775	0.740196	9.34317	61.5934	4.97619	3.66994	5.40405	0.00776266	1.7999	4.67273	1.71876	0.233822	17.0044	13.2768	8.77663	2.43943	6.71276	2.74332	7.52914	67.9462	3.42938	6.47754	38.8998	22.1262	32.7023	10.2136	21.0744	1.35544	5.11739	9.24904	2.36462	2.33428
Brain.youngAdult.49	2.88223	2.68128	5.21717	10.8374	4.57153	8.68975	41.5094	27.6629	3.85457	23.7611	5.25048	0.0242516	3.23639	13.4512	1.77145	12.5212	11.6124	31.2684	1.6168	8.22132	32.6239	2.96061	4.32194	5.27118	0.0554919	2.47195	4.46946	1.05445	0.363796	12.4681	9.16186	3.95604	2.45679	16.4628	6.05413	8.74463	84.5377	3.11312	5.38333	34.6542	13.2725	28.0905	7.36416	19.4509	2.79918	3.07002	17.2812	1.82039	2.2124
Brain.youngMidAge.50	2.52183	3.3087	6.90661	12.3925	4.81632	8.51298	64.2708	21.6139	3.00357	30.6448	5.7638	0.157021	2.14272	12.0274	0.804188	9.95384	8.06767	32.117	1.25619	10.2665	31.3027	3.03184	5.61677	4.55623	0	1.8631	5.66583	0.831144	0.445628	14.967	7.50844	3.20177	2.30807	10.1313	3.58267	15.4226	80.2742	2.47424	7.46769	36.9809	11.0648	16.1759	9.57232	16.3511	2.42978	5.46164	11.8505	2.23703	2.51288
Brain.youngMidAge.51	2.8156	3.96359	7.44154	8.03527	4.46621	10.9969	61.9625	29.0363	3.41499	31.8421	4.45017	0.124482	2.95086	5.68371	0.764264	13.6407	8.82267	32.3182	0.452671	10.0102	34.1069	4.66175	2.58352	8.90381	0.170903	2.06311	3.36577	1.82965	0.624553	11.564	11.6065	5.15228	3.91919	5.43286	2.92379	8.02889	46.871	3.62499	4.34719	26.4321	15.547	24.9545	9.40517	14.3141	2.33876	4.30776	9.25997	1.59706	2.86311
Brain.olderMidAge.52	3.25693	4.16128	8.53535	10.0922	8.70652	9.38174	47.2018	17.5081	2.55649	41.7206	5.82918	0.131115	3.49948	8.76001	0.583443	12.43	7.41428	44.7469	1.04894	8.66915	53.8661	3.52795	3.74031	3.83292	0.0360018	1.47219	4.42583	1.10051	0.425265	13.3935	10.2479	4.07713	1.89602	8.0886	2.25249	10.6674	61.7854	3.48493	6.84999	37.8263	15.897	12.9659	8.06859	17.6442	1.8626	5.24309	9.92647	1.5265	1.87529
Brain.olderMidAge.53	2.91458	3.46953	9.02628	12.3315	5.26572	10.2306	79.9487	31.5736	3.32482	34.2662	5.08778	0.0298589	1.52796	8.87889	0.72701	11.8913	15.3716	34.6482	0.669574	13.0961	32.2111	4.54714	4.02921	8.33268	0.0888192	1.99433	6.21245	2.24091	0.502386	14.1971	13.4619	5.93621	3.17905	7.53712	5.44017	9.23494	69.7612	3.88024	6.33073	36.5468	18.8102	31.8574	12.1809	12.0031	3.02979	5.95238	13.0921	1.34935	2.61429
Brain.senior.54	2.70101	3.56696	8.50641	14.4482	6.47926	10.2739	66.8314	22.9145	3.14877	34.1893	5.58537	0	1.70007	14.8965	0.798206	11.4939	8.45162	36.1863	1.07252	11.7152	38.8664	3.28321	5.61179	4.13774	0.0172308	1.91142	4.89386	0.775837	0.236609	14.3704	10.0032	3.70349	2.43067	12.7019	3.23418	11.3201	89.8714	2.68941	7.58603	47.3409	12.51	16.4232	10.4569	17.9093	2.5908	6.36998	14.9228	2.24946	2.48882
Brain.senior.55	2.60304	3.52259	6.01138	15.2921	3.56839	9.74929	71.195	30.995	4.39	27.0428	6.19975	0.0248078	1.34416	15.0049	1.01018	9.7181	10.4081	25.6972	2.70635	11.3696	26.0303	3.26029	5.5979	3.18959	0.0908235	2.32122	5.39011	0.928566	0.402313	15.5188	7.39797	4.18474	3.14389	17.1476	8.05755	14.8793	94.2737	2.48808	7.35208	41.1333	12.7628	21.4604	9.21979	13.7921	2.0138	5.28297	14.9251	3.04024	3.16457
Cerebellum.4wpc.1	3.10012	16.4334	7.83348	3.72814	3.89453	11.1642	28.5999	56.5691	2.53328	24.4955	9.17982	0	1.97803	2.10473	0.943945	8.63064	16.2163	21.1136	0.373369	5.09961	16.0353	3.91382	1.87587	0.416876	0	4.40904	5.52737	2.0031	0.0624411	40.6077	23.8804	11.1342	6.69361	0.817495	0.599449	4.92763	39.5709	8.26373	6.56686	13.3415	23.5475	24.2755	24.7057	8.83673	0.722779	3.13401	3.56377	1.13247	2.36947
Cerebellum.4wpc.2	2.40518	12.1526	4.59231	4.79023	2.66148	8.3727	33.9154	49.095	3.61432	18.1167	7.62592	0	2.39168	2.85162	3.06557	7.83502	11.8033	15.7274	0.971845	3.76975	12.2781	3.23921	1.70166	0.340191	0	4.59001	3.9515	1.65494	0.0351413	32.1349	17.557	7.73234	5.17374	4.79249	1.94857	12.4465	47.1979	6.18138	5.15276	11.8786	18.8952	18.6987	24.2349	8.79157	1.11313	2.89693	6.96838	2.30704	3.55995
Cerebellum.4wpc.3	2.29942	12.7132	5.86972	3.77155	3.1437	8.78482	29.3628	44.082	3.61107	19.9795	5.92772	0	2.18547	3.05718	3.36545	8.10104	11.1477	15.9013	0.865263	3.44394	13.9783	2.51946	1.53121	0.653968	0.00837626	4.35804	4.01236	1.97918	0.192939	27.0307	17.1983	8.23622	4.91547	3.28165	1.51079	6.90657	39.3036	7.64124	5.07064	10.1043	17.9004	17.9663	19.7112	7.75195	1.12595	2.44695	7.42808	1.92066	2.75935
Cerebellum.5wpc.4	2.07129	13.7365	6.06169	5.52996	1.82377	10.1544	28.7273	50.307	3.8604	22.9935	8.03463	0	1.65661	3.73514	1.76423	9.18334	13.195	32.9443	0.758055	2.72157	15.5445	2.96037	1.51542	3.41264	0	4.9303	3.63966	0.822842	0.05071	34.0152	17.1615	10.0045	3.48821	3.67363	1.15831	9.21062	45.8544	7.08497	5.11334	15.4543	17.2657	13.7993	16.2012	13.0895	0.349019	2.39723	4.1855	1.89689	1.94364
Cerebellum.5wpc.5	2.11707	17.034	5.09269	4.28107	3.20855	9.3027	28.6049	48.2879	4.86683	19.2633	6.90739	0	2.0788	3.47703	3.66201	8.00597	12.962	21.7198	1.2953	3.5647	13.997	3.26	1.50288	1.30457	0	4.69763	3.9134	1.5089	0.0707338	31.2176	16.6398	9.30301	4.13264	4.32164	2.06352	9.19269	43.1391	7.38134	4.70046	11.5754	17.3121	18.4155	20.9976	9.92134	0.705359	2.4253	6.98723	2.48889	2.73979
Cerebellum.6wpc.6	2.32419	14.5616	7.3636	4.62128	1.14013	9.67305	22.4318	37.0639	4.07493	25.9651	7.93455	0.043127	1.86074	3.67448	2.28118	9.11297	10.817	41.6092	1.04552	3.07136	16.7966	3.46517	1.38925	2.21213	0	4.09971	3.28383	1.05987	0.0961674	28.6452	17.5676	11.2821	2.33011	4.20955	1.27342	10.6555	37.5837	8.16748	4.45826	15.2606	17.8301	11.2739	13.1704	9.80999	0.724794	2.24502	5.09205	1.88288	1.87549
Cerebellum.6wpc.7	4.52705	12.7393	6.08388	4.68746	2.49302	12.2644	31.543	55.7306	4.78834	23.7489	7.74712	0	3.07269	3.88855	2.91616	11.0024	13.5976	28.365	1.07451	3.76962	15.5794	4.08579	1.47749	4.61566	0	4.57878	3.76769	1.82203	0.26138	33.4517	18.9499	11.7901	4.40527	3.45057	2.05503	9.67512	41.8363	8.68817	4.68219	12.1076	20.6167	17.8995	21.4619	12.405	0.674619	3.24162	7.63113	2.59247	2.71641
Cerebellum.6wpc.8	2.31055	10.1029	4.57629	6.44546	0.756471	9.52891	32.8577	33.2782	4.47002	21.3516	7.66903	0	2.04365	4.60222	3.05365	8.26083	9.93937	35.484	1.55771	4.00157	14.6662	2.68822	1.30567	2.38242	0	5.4981	2.86933	0.971749	0.147457	28.1226	11.2248	8.30389	2.39854	5.93465	1.26918	11.5629	47.5369	6.49955	3.50774	16.1049	14.3536	12.2287	11.7358	11.761	0.584334	1.80724	6.35875	2.93437	2.01516
Cerebellum.6wpc.9	2.24689	14.6089	6.84098	4.52536	0.852963	9.78948	23.1192	41.3112	4.38278	24.0641	8.21238	0	1.64297	4.00099	1.96734	9.06406	10.0277	41.2901	0.68441	3.02695	19.0163	4.6246	1.19446	1.87984	0	3.316	2.95746	1.4303	0.171688	29.1865	18.0346	12.6448	2.13096	4.69537	0.776758	11.6565	40.4875	7.71459	4.44792	17.1136	19.0893	11.1065	13.0298	13.072	0.590834	2.03742	6.08037	1.92452	1.89887
Cerebellum.7wpc.10	2.3017	11.7472	6.98394	4.66006	1.03197	10.5385	27.3601	37.4358	4.71867	28.2804	7.86194	0	3.09802	4.99344	1.98641	11.7412	8.79437	40.1888	0.996541	2.39095	19.4956	4.38102	1.341	1.73081	0.0167217	4.01904	2.95943	1.38149	0.192583	24.996	12.9072	10.3885	1.10322	5.36595	0.686573	11.0227	40.737	10.3736	3.96986	18.2462	17.9818	11.1857	11.506	13.2688	1.23974	1.70755	5.76676	1.63725	1.82206
Cerebellum.7wpc.11	1.99769	7.82748	6.80912	8.39839	0.686088	9.44321	40.3573	36.8044	4.54405	22.7571	9.64906	0	1.32498	5.06264	2.81308	7.95287	9.9566	34.7376	1.26617	3.54268	14.9048	3.08123	1.54141	0.698857	0	4.5044	4.12933	1.02833	0.103878	27.8262	14.2026	9.12905	1.69124	7.75315	2.23522	15.955	59.0862	7.06793	4.36343	20.3887	14.4627	9.50778	13.3777	13.8547	0.737455	2.21516	8.09209	2.70219	2.31606
Cerebellum.7wpc.12	1.89237	13.8475	7.442	4.12909	1.13359	9.50934	20.9009	43.8238	4.6695	33.2462	8.7268	0.0177928	2.24949	3.7299	0.851507	12.1365	8.97957	49.9627	0.625455	2.17893	21.2881	4.92054	1.02655	1.30035	0.00814262	3.30134	3.26188	1.76925	0.137061	29.6548	16.8245	13.3002	1.17339	2.8753	0.45373	9.18986	29.7016	8.83397	4.29352	21.3996	20.889	12.1407	11.8823	14.9217	1.37665	1.57879	4.12773	1.17204	1.18988
Cerebellum.8wpc.13	2.7638	7.25163	6.46439	6.17891	1.63862	10.2219	43.3688	29.0536	3.56877	23.4155	8.86436	0.0199585	2.70353	4.71425	2.68951	9.05448	5.15764	36.2453	0.943511	3.38824	14.9189	2.52354	1.45218	1.50185	0	4.37866	2.41992	1.43375	0.22657	18.7	12.8314	7.02945	1.68887	6.21514	2.5314	14.8798	39.9408	7.55507	3.55365	16.7298	12.0261	8.51261	10.2006	12.2077	1.69611	1.74734	5.80251	1.86504	2.52284
Cerebellum.8wpc.14	2.28089	8.06789	6.0962	6.39266	2.6551	12.1209	36.1775	25.9571	2.66821	29.2101	8.70097	0	2.36928	4.39523	2.10104	8.45571	5.47512	39.8119	0.871106	4.10087	17.6378	3.96458	1.25868	1.43113	0	3.21396	2.73851	1.30033	0.541102	18.0968	11.4332	7.97512	1.60084	4.66228	1.84295	14.6511	34.552	8.56506	2.84114	19.2063	13.8915	7.45982	8.85849	12.79	1.17196	0.971689	5.64968	1.67101	2.46051
Cerebellum.8wpc.15	1.43936	6.04129	5.57888	8.3317	0.54887	8.4192	38.1013	35.5581	3.0385	21.4883	9.66273	0	1.27597	5.14917	2.62343	6.79551	9.42592	31.6924	1.36527	2.69255	11.4477	3.37189	1.47901	0.698253	0	4.52077	2.99559	0.906641	0.0589221	26.086	14.6988	7.45907	1.68879	6.29996	1.56046	12.326	52.6253	6.66285	3.44738	20.3387	14.5741	10.0447	11.2212	13.2234	0.921682	1.50448	7.86838	1.69758	2.10672
Cerebellum.8wpc.16	2.26255	7.16009	5.9942	7.79518	1.21349	9.31125	44.1621	32.6789	4.25606	30.7642	7.82471	0	1.51116	6.56662	1.88202	9.07611	6.57527	47.8081	1.01892	4.61131	18.2334	3.18502	0.971078	1.92926	0	5.16333	2.75183	0.827644	0.333701	22.9791	12.548	8.24549	2.37935	5.36043	1.58653	16.0711	34.6028	9.59472	4.3079	17.3544	14.8244	8.34268	9.32372	16.8809	0.999553	1.13953	7.48113	2.38761	2.01731
Cerebellum.9wpc.17	1.98158	8.18253	7.00437	6.1274	4.52847	9.66297	39.2749	22.7578	3.87811	27.2159	8.05878	0	2.43242	5.03556	1.98063	10.0484	3.64542	40.7763	0.947897	4.65809	18.5468	2.76008	1.26997	1.35469	0	3.06174	1.79517	1.13338	0.306479	13.5619	9.02374	5.93125	1.13912	4.38147	1.85422	13.2912	32.9715	7.38273	2.65649	18.0696	11.953	6.48914	7.67503	13.9519	1.86803	0.678464	5.59868	1.93668	2.5896
Cerebellum.9wpc.18	1.64211	5.8171	6.68214	8.03569	0.531875	7.40492	38.667	34.1126	4.6939	18.6283	7.73948	0	1.07106	4.70419	2.33326	6.39173	10.5564	25.0205	2.14161	2.51497	9.59293	2.4531	1.63993	0.677498	0	4.94631	2.1422	0.612335	0.0447697	26.9632	12.6328	7.10461	1.47692	7.77173	2.09959	15.1417	51.9789	6.50001	3.27689	19.6795	12.6828	9.78041	11.9407	12.7527	1.33058	2.17738	7.70925	2.59378	2.57536
Cerebellum.10wpc.19	2.41677	10.6954	5.64754	5.29784	8.08202	12.0494	31.3911	31.0817	3.53994	33.3706	7.65348	0.0193474	3.41668	3.46007	1.51069	12.0782	6.01926	46.2251	0.633199	6.75201	31.2007	4.39847	1.77979	2.91172	0.00885407	2.21088	2.87128	1.54346	0.658898	17.824	8.30912	9.57575	1.84469	4.29041	2.0514	11.2112	35.8899	5.08982	3.6828	20.4262	15.2959	10.1153	9.45348	17.6976	0.760736	0.915588	7.47299	1.68938	2.02677
Cerebellum.10wpc.20	2.51558	8.43925	8.82954	4.83403	4.14647	10.9237	36.8109	19.8822	3.97153	26.7852	6.10112	0.038203	3.00909	3.6739	1.36319	12.5792	4.94583	34.3287	0.532535	3.40337	15.9191	2.86728	1.0041	2.33183	0	3.44149	1.68605	1.27829	0.542102	11.7887	11.421	7.12593	2.76221	2.62489	1.33312	9.98219	20.7606	8.03067	3.55767	13.5182	12.0993	8.33595	7.44024	10.4217	1.63539	1.53672	3.366	1.66791	2.62125
Cerebellum.11wpc.21	2.89769	9.9965	7.82497	5.68104	8.87072	11.0575	37.2885	28.3789	2.46481	29.0752	9.43625	0	3.15941	4.23677	1.63863	11.4294	4.27217	38.4021	0.725493	4.66389	23.4248	3.64687	2.16031	2.98655	0	2.41935	2.90276	1.50533	0.464216	17.1824	11.7468	7.63368	2.02627	4.29732	1.23988	12.5815	37.7488	5.57335	3.29213	18.9951	12.7699	8.07813	9.02654	14.0126	1.36977	1.69329	4.87898	1.65436	2.10238
Cerebellum.11wpc.22	2.57569	8.149	8.38741	5.92702	5.28573	11.7738	42.006	24.1748	3.23851	29.4353	7.56318	0.0259599	3.09969	4.62074	1.31864	10.4984	6.32703	32.7424	0.472006	5.04832	17.7051	3.60573	1.47279	2.11506	0	3.14739	2.49287	1.00114	0.505196	14.524	10.5119	7.27241	2.39265	4.44007	2.03825	13.0521	31.952	8.08713	3.39063	16.59	12.0609	8.89577	9.27402	13.6089	1.81099	2.1499	5.23688	1.65037	2.53885
Cerebellum.11wpc.23	2.78286	6.14703	7.71731	8.80559	2.64695	12.0306	52.0127	36.2475	3.6921	25.935	11.5291	0	2.17789	5.36477	3.23848	8.52461	8.81952	32.1337	1.64228	6.29983	11.9923	3.71134	1.96307	1.80371	0	4.56609	4.19734	0.998367	0.493249	21.9347	11.9006	7.62418	2.42761	6.53928	3.17295	18.1428	41.6137	6.66058	3.95957	18.8865	13.0492	10.961	15.3824	15.1709	1.58696	2.12632	8.05507	2.2767	3.69282
Cerebellum.11wpc.24	2.22115	13.6458	5.62491	5.3359	10.1412	13.3593	29.2629	33.3842	4.07132	33.5053	9.55818	0.019757	3.8855	4.67499	2.47989	12.6654	5.61612	51.7007	0.550812	5.53467	34.9097	4.03628	1.41852	2.40116	0.0180831	1.85257	2.10803	1.57614	0.536677	18.9096	9.88086	11.1061	1.15379	5.13865	1.90921	11.7094	39.9066	4.86211	3.32105	20.171	15.5814	9.33559	7.44514	18.373	1.24044	1.37909	5.96665	1.72515	1.87112
Cerebellum.12wpc.25	2.19307	10.8924	8.13332	4.29811	10.1192	14.0384	33.7385	29.275	3.24237	33.549	9.36254	0	5.03972	3.45575	0.770131	13.7256	5.36076	43.4916	0.777221	6.78686	26.9736	4.74808	1.21029	2.43463	0.00815095	2.99269	2.9888	1.47476	0.729333	18.3836	9.82817	8.84421	1.18874	2.52109	0.753006	8.35803	27.5985	6.60907	3.34861	19.028	13.5237	9.46518	8.62066	13.8527	1.89765	1.2011	3.55073	1.30966	2.63005
Cerebellum.12wpc.26	2.54012	8.66424	7.55391	5.41442	7.71749	14.8305	32.844	42.2308	4.7413	26.894	8.86999	0.012002	5.64801	3.94355	1.92971	12.5198	8.60521	32.8756	1.09111	6.64239	25.3464	4.50024	1.97349	4.11932	0	2.82663	2.28177	1.30688	0.715298	20.2857	12.0807	9.12171	2.97527	4.40283	2.12631	10.3864	41.4021	4.747	4.02088	15.6882	15.5856	12.5137	12.1575	13.9437	2.46614	2.3997	6.93591	1.36974	2.08775
Cerebellum.12wpc.27	1.9655	11.8016	9.56786	3.07887	8.33612	16.3319	22.1387	31.0886	2.61764	49.643	10.8848	0	4.25553	2.29617	0.225875	16.0419	5.74135	53.6055	0.460378	7.53564	28.9729	6.74204	0.963756	2.07323	0	2.37548	2.97792	1.75908	0.590273	21.0578	10.3918	9.99595	1.21966	1.232	0.403555	5.11152	20.1389	9.80254	3.29968	23.103	14.2127	9.74349	11.3069	14.6654	2.81013	0.748905	2.36614	0.872733	1.65168
Cerebellum.13wpc.28	2.53895	9.54805	5.243	5.79041	8.24558	11.9963	33.6142	39.6994	4.10863	26.878	10.082	0.0697443	3.88392	4.14786	1.91774	11.2086	6.3081	34.4555	0.63405	5.26021	28.7458	3.88792	1.79957	1.89726	0	2.02024	2.23247	1.05477	0.296903	19.7836	10.918	7.48236	0.845079	4.91547	2.7146	15.3547	40.3155	5.15543	3.55386	21.2403	13.3708	8.81614	9.6448	18.3826	1.81348	0.948908	7.15889	2.80458	2.54773
Cerebellum.13wpc.29	3.30595	12.8142	6.6894	4.28418	9.70596	11.7998	31.1637	39.3442	2.41905	28.1464	8.29427	0	3.17066	2.87474	0.910369	13.5403	9.54411	37.7153	0.413073	7.0015	26.0294	4.63103	1.60864	3.73997	0.0141775	2.44234	2.07344	1.24158	0.65313	19.5534	14.8716	10.2221	1.79689	1.77231	0.665273	10.1481	30.028	5.92666	3.4838	14.7662	15.042	13.8128	10.4426	12.6694	0.982358	1.86925	3.17993	0.97289	1.68854
Cerebellum.13wpc.30	2.45947	9.24982	6.74865	6.0728	9.19475	10.7715	47.9983	23.2115	2.93616	28.7891	8.29968	0.0412649	2.91903	3.7595	1.61969	10.0377	4.40133	36.3471	1.00038	7.07034	24.3311	3.12279	1.05812	3.67476	0	2.80955	2.28148	1.06091	0.376425	14.5939	9.78162	7.34328	1.96721	5.09862	1.95227	13.0351	35.8476	6.00709	3.06942	16.2773	12.4098	8.27664	7.67991	14.6308	1.66178	1.2205	6.48809	1.56453	2.7117
Cerebellum.16wpc.31	1.81925	4.35483	3.06836	10.9104	4.38302	11.4941	74.4153	48.4172	3.89999	17.5437	7.34945	0	3.10729	6.39229	2.02482	9.18522	7.66524	21.0445	1.92671	5.77593	20.1566	3.32855	2.16968	1.71356	0.07525	3.78093	3.72156	0.714947	0.811099	20.904	6.70519	6.5724	4.84489	8.27548	2.86899	23.8416	56.4092	3.14569	4.31777	12.0026	12.4011	12.6785	9.56931	17.9783	0.764728	2.3993	8.6992	2.83379	3.79255
Cerebellum.16wpc.32	2.30312	8.07257	6.05335	6.29256	11.0294	11.3705	44.8958	27.4063	3.24412	26.6036	7.96421	0.0202929	3.19677	4.33957	1.68674	11.0495	5.07951	35.1082	1.1807	5.99407	19.7602	4.01935	1.51553	2.23558	0	2.96935	2.48014	1.21224	0.715778	16.1266	11.1826	6.91679	2.18475	5.72084	3.47258	11.5014	44.5793	6.07362	3.37546	20.2472	12.1355	10.0599	8.00953	14.9617	1.50573	1.4405	6.57395	2.05171	2.3533
Cerebellum.16wpc.33	2.93344	8.708	7.21097	6.82959	7.00199	12.582	48.9563	27.8076	2.69969	29.6869	8.309	0.0162757	4.24603	4.16015	1.85844	10.6834	6.12747	36.3737	1.14425	7.47643	27.4236	4.7443	2.07107	4.57289	0	2.73148	2.63645	1.25534	0.428914	16.3159	12.2853	9.9675	2.10788	4.54996	2.94899	13.2748	35.3789	5.44982	3.22203	18.0015	14.3714	11.3645	8.03701	12.8378	3.19979	1.8678	6.80801	1.74529	3.07654
Cerebellum.newborn.34	1.5474	4.90847	4.32353	7.10772	1.42386	10.5031	37.265	47.5947	2.12691	14.551	7.86884	0	4.4578	5.19275	1.46058	9.21849	11.093	21.7137	1.88159	4.89514	14.1583	2.76718	1.83578	3.39033	9.38193	2.96243	3.3748	0.627371	0.607641	16.6673	11.3249	7.39211	3.70008	5.80871	1.61642	12.831	39.2353	3.21138	4.95339	12.8859	13.3125	27.2948	11.7509	12.1323	0.848658	3.92629	7.17749	1.39396	2.77262
Cerebellum.newborn.35	1.87444	4.8389	3.81333	8.65788	2.18624	11.4679	60.5125	50.8395	3.41644	12.2333	6.56741	0.0230351	5.17735	6.23766	2.34016	10.9106	8.17034	17.6785	1.98245	4.51587	14.9039	3.32862	2.73185	4.84467	0.55871	3.47608	3.01638	0.644484	0.663078	15.571	9.10488	5.40157	4.34683	5.36631	2.75157	16.0739	42.6548	4.12515	4.35778	15.0995	13.6213	22.4822	12.2641	14.8578	0.613563	2.61625	8.25502	2.62891	4.56794
Cerebellum.newborn.36	2.2972	5.08726	6.04118	7.74617	3.7334	11.19	82.3787	48.9522	2.54713	21.5157	5.57536	0.0446984	3.10959	4.71961	0.775589	10.631	15.839	24.0979	0.830772	5.23889	16.1456	3.00678	1.80043	5.41222	2.54331	3.17977	4.08996	0.670358	1.20814	20.5936	14.3988	8.13727	6.52882	3.09315	1.76976	12.0767	30.668	7.92705	6.13476	15.6294	14.4396	23.395	10.3622	12.2685	0.680334	6.25772	4.41125	1.19828	3.32322
Cerebellum.newborn.37	2.05508	4.8807	4.33531	12.3952	1.78027	9.50804	95.8772	43.3055	1.8935	20.3702	6.88652	0.207501	2.05601	5.41541	0.979968	9.2673	12.0255	19.9175	0.817442	4.47143	14.7892	2.08404	1.98697	2.14133	1.67367	2.58701	2.11335	0.558978	0.567858	19.1744	12.046	6.34663	2.10208	5.73654	2.94162	22.578	34.889	5.22042	5.77279	17.0773	10.1523	22.1813	7.51746	12.4214	0.460583	3.03797	7.30995	1.52975	3.85012
Cerebellum.infant.39	1.45811	4.90941	1.35198	11.5289	1.307	10.7685	66.2389	47.8493	2.05038	12.3272	6.18166	0.0352197	1.87297	6.68489	1.10888	12.7283	5.92483	15.5537	0.640369	2.85068	15.5265	3.7073	1.43369	2.97436	13.539	1.91416	1.67396	0.159793	0.32842	16.7065	6.87536	4.34156	3.73582	2.78342	1.58354	26.5975	32.7828	2.81471	3.03232	13.2458	9.83149	22.7597	4.91105	13.5366	0.647744	3.25011	8.88107	0.836271	3.15854
Cerebellum.infant.40	3.88475	6.34295	5.25485	12.9155	0.832981	12.8286	129.72	32.8269	2.1224	28.4505	7.15321	0.059916	2.56508	5.61037	0.679119	15.2661	6.70944	27.5636	1.0894	6.16172	23.617	2.06498	1.86285	2.20023	8.61893	2.45322	2.96398	0.581436	0.315793	15.5808	10.9983	6.90923	4.49083	5.51259	1.997	16.5533	39.6165	5.36717	5.00653	18.112	11.4909	20.2826	8.2051	11.6792	0.759962	7.04134	6.30411	1.31559	6.39241
Cerebellum.infant.41	4.15427	5.81659	5.53969	12.8218	2.00849	12.9763	144.699	34.431	1.84334	27.1598	8.32966	0	2.06753	7.56317	0.754584	14.737	6.30892	27.3595	1.30198	7.33899	25.5235	2.33473	2.417	2.42678	11.3158	2.2431	3.74222	0.555289	0.168859	15.8243	13.3186	7.07546	4.34554	8.76542	3.20687	16.2871	50.2271	5.22088	7.2668	23.9483	11.2065	21.1683	7.80578	11.8605	1.16776	5.75739	7.46547	1.20889	6.27046
Cerebellum.toddler.42	4.27631	6.10603	6.80159	12.3793	0.780408	16.1431	146.417	32.0589	2.21905	31.9209	7.28768	0.0750429	1.65654	6.60478	0.294026	13.1115	4.76571	28.9059	0.424492	9.04522	32.1661	2.88234	2.32515	2.11927	11.0697	2.08159	3.56671	0.425589	0.152123	19.7386	16.2678	8.18991	4.10418	5.97491	1.25898	15.6383	42.911	5.49896	6.98841	23.9906	15.6557	16.638	8.89296	13.8746	1.18979	5.17898	5.44684	2.14588	5.53092
Cerebellum.toddler.43	3.62761	8.18859	6.97527	7.41925	2.22157	15.0541	74.754	28.9041	1.61831	32.8118	6.86837	0	2.27403	7.51704	0.418043	14.5671	5.72442	42.3013	0.624351	9.16832	50.9463	2.24574	1.97016	2.9929	5.50012	2.56357	3.53062	0.389488	0.389814	15.8848	19.127	9.0945	2.68744	6.33894	2.51177	22.1129	30.8684	5.5197	8.00458	20.2514	13.6778	15.9157	6.07429	16.3224	0.544431	3.16881	4.76749	1.20988	6.51746
Cerebellum.school.44	2.6489	5.83358	4.91222	6.93951	0.876511	11.7423	68.5089	26.6031	2.41568	31.038	4.88618	0	3.04489	5.81383	0.598589	17.1935	4.77965	23.8105	0.620449	5.49583	33.3027	3.66637	1.96878	5.68054	21.3331	2.22001	1.41856	0.511465	0.133408	10.4632	12.0722	6.57408	3.25358	4.72234	1.74202	14.3532	25.8755	5.50452	4.98945	17.3559	11.8637	25.8119	6.67816	11.6491	0.695609	2.37906	9.67498	1.2882	4.53673
Cerebellum.school.45	3.64121	5.48611	6.92118	12.5982	1.77153	13.5804	128.741	33.8896	1.70133	30.9794	7.79422	0	2.35331	6.89508	0.492289	12.9673	6.88083	25.5082	0.426438	8.77673	28.9657	3.00929	2.65369	3.41543	22.8833	2.16183	3.66268	0.656194	0.266247	14.5535	12.3488	7.70068	4.07175	7.42802	1.98313	12.3281	46.2908	6.34529	8.11839	23.6503	14.1776	26.7428	8.82464	13.5557	1.29404	5.49406	6.72122	2.24554	4.84133
Cerebellum.school.46	4.63578	6.74726	6.63754	11.3634	2.32363	14.6127	136.451	26.2864	1.46681	32.627	7.29296	0	2.3318	6.53763	0.391972	16.6342	5.54072	32.8859	0.503022	9.04066	34.2081	2.80446	1.93536	2.75764	12.1734	1.90843	2.99883	0.478545	0.235547	17.233	19.4503	8.433	4.28643	6.16769	1.64307	13.952	38.3993	6.00354	6.72048	20.5823	16.0997	15.7192	8.71574	15.5065	1.8949	4.88511	5.19525	2.05018	5.49423
Cerebellum.teenager.47	3.62721	4.8419	6.18572	12.9474	2.14632	13.927	123.488	28.106	1.42673	28.6021	6.69096	0.149899	1.65447	8.28256	0.314635	15.4092	6.16744	28.9247	0.690454	8.35114	34.0421	2.44616	2.08522	2.00437	7.02453	2.31574	4.30379	0.283372	0.145856	16.7058	16.1193	6.00192	3.33483	7.51458	3.0379	18.7121	47.3766	5.51133	7.40989	21.6226	11.9285	13.5344	8.03255	14.9105	1.40695	3.90155	6.11894	2.41111	5.57424
Cerebellum.teenager.48	3.56408	5.98445	7.11136	12.6486	0.960882	15.4743	90.5393	30.8489	1.62813	37.0522	7.46915	0.0890493	1.73596	5.75206	0.534037	18.0424	5.9818	29.7078	0.755582	6.78642	41.1952	5.14236	1.98983	3.6913	20.2247	2.07418	3.73884	0.490594	0.283668	17.2269	16.2247	8.61019	4.51307	4.50165	2.09155	17.6892	43.492	5.43184	6.40026	24.3154	14.9295	18.706	8.59812	13.7167	1.30697	4.65059	8.69512	1.56876	4.32249
Cerebellum.teenager.49	4.28766	6.19654	7.89965	10.9088	1.39694	14.8755	122.731	31.8023	1.5131	36.4521	8.57078	0.035596	2.21443	6.29088	0.246561	18.2228	6.74566	34.8194	0.366753	9.69111	40.0502	2.90441	2.47015	3.48789	15.6791	2.43421	4.86836	0.47777	0.238123	18.4599	15.9889	8.74291	5.2535	3.63192	1.28993	15.5378	43.6168	7.91785	8.64167	23.1955	18.3591	20.4623	9.38351	16.4878	1.67052	5.8748	3.60094	1.88126	5.09115
Cerebellum.teenager.50	3.57008	6.12335	8.54315	12.6687	3.16642	13.9231	105.839	35.9798	1.66114	35.2339	7.21101	0.00860108	1.78646	8.71409	0.487445	13.7752	8.37206	32.8314	0.573415	10.1985	42.2112	3.70719	2.41778	2.23733	11.4621	2.4195	4.06297	0.471531	0.237125	16.6859	16.6817	7.38596	3.19487	6.39163	1.58729	17.8482	44.1132	6.30526	7.19371	24.6059	16.1829	18.8934	8.86122	15.6406	4.15104	5.729	7.33842	2.0291	5.54245
Cerebellum.youngAdult.51	2.39261	3.91762	5.99702	9.50204	0.983318	13.1479	53.4643	28.4106	1.30999	30.9429	5.59509	0.0264975	0.744445	5.12996	0.656292	9.74163	5.45109	40.3346	1.0278	7.38115	34.6833	2.37659	1.91946	1.49184	12.0413	1.98874	3.16135	0.450825	0.376002	13.5189	13.3898	6.23804	3.76858	5.29778	2.09825	13.1071	32.672	5.25512	7.43384	15.9857	11.4755	16.3713	6.90108	14.4656	1.37797	3.94997	6.72884	1.78603	4.07663
Cerebellum.youngAdult.52	3.63126	4.90282	7.05192	11.4272	2.29205	13.2291	106.509	27.1903	1.64947	32.4655	6.12281	0.0178499	1.79104	7.53645	0.487068	13.1567	5.79758	30.5138	0.51928	8.26523	36.1457	3.09077	2.19129	2.35298	5.66096	2.33116	3.49744	0.303696	0.151975	13.6154	13.5665	6.79139	3.77966	7.62191	2.75508	17.1787	44.2149	7.26203	6.79551	26.7664	14.6053	14.5895	7.55957	15.3337	2.27537	4.24473	6.87341	3.02154	6.04441
Cerebellum.youngAdult.53	3.48326	4.15809	6.77782	12.7877	1.20706	13.2652	122.623	28.8875	1.49214	34.2459	6.22355	0.401454	1.75448	6.46461	0.546783	15.9023	6.35113	27.4415	0.540688	8.2383	32.9321	3.06169	2.1103	2.71903	20.2867	2.39411	2.85561	0.735308	0.307438	14.0394	17.4054	7.09859	4.39474	5.42989	3.01135	16.3151	38.9118	6.6793	6.90759	24.1935	12.6558	19.0136	8.8055	13.5247	1.6464	5.17174	9.08304	1.72196	5.95564
Cerebellum.youngMidAge.54	2.89909	3.97004	5.70455	12.4209	1.64456	11.3217	105.218	27.6989	1.54699	26.2429	7.09451	0.0291147	1.89886	6.61906	0.525556	12.512	5.54691	24.8852	0.776404	8.49272	28.9356	3.22788	2.31434	2.84493	18.6801	2.16198	3.30415	0.385274	0.200667	14.0715	9.81905	5.76802	4.96201	7.96742	3.94668	21.9722	42.65	5.49732	7.29839	21.1676	10.5472	19.0273	8.08596	15.3476	1.66178	4.44343	6.61608	3.25585	6.15619
Cerebellum.youngMidAge.55	3.32042	4.21274	7.27526	10.9915	1.07666	12.5048	101.932	32.9794	2.07594	29.4414	6.92045	0.0238145	1.86382	6.92081	0.843102	14.228	6.52413	27.2514	0.558087	7.67263	28.6317	3.77746	2.07114	5.42114	13.9426	2.91415	3.24164	0.492214	0.354021	15.222	11.8068	7.35564	6.2347	5.87092	2.84999	13.0983	38.6457	6.85986	6.92288	22.6634	11.9348	23.5466	9.31718	16.1084	2.54736	5.86973	8.54374	2.274	9.19644
Cerebellum.olderMidAge.56	3.43842	4.32157	8.12661	9.88683	1.87829	12.9589	94.9013	24.6498	1.29564	32.7379	6.56754	0.0277642	1.67149	6.46427	0.384625	12.3528	4.98012	28.7839	0.504812	7.06273	38.2672	2.28268	1.48616	1.50303	3.51953	2.31042	3.47405	0.283425	0.101308	15.7978	12.6259	6.26603	3.52958	5.38727	1.9936	18.2176	32.159	6.87662	6.69968	17.5283	13.2648	11.1853	7.27896	14.6177	0.86278	3.876	4.89251	1.55241	5.76331
Cerebellum.olderMidAge.57	3.3401	4.64574	6.96531	11.8034	1.45718	11.334	108.171	36.3303	1.76812	39.0013	5.43358	0.0290642	1.88585	6.13767	0.524646	12.4886	9.17974	29.4817	0.669369	7.99937	25.3619	3.60244	2.19544	7.73592	22.0528	3.04158	3.23264	1.23807	0.958392	13.6076	14.4527	7.88164	5.89637	4.23965	2.81511	15.2329	33.0473	7.06921	7.96099	21.0466	16.2243	31.2657	9.8192	11.4594	2.10127	6.61349	7.88071	0.853365	8.51984
Cerebellum.senior.58	2.47388	3.19455	5.04491	20.0712	0.736956	10.5056	155.918	38.7955	2.48841	25.5705	8.63045	0.0498677	0.775568	9.4336	0.502423	10.7821	6.317	21.1477	0.997371	10.0776	27.1405	2.37611	4.02795	1.52528	11.2737	2.79465	3.48268	0.320522	0.101089	17.9296	8.51103	4.80108	4.03155	10.9555	3.0955	19.7541	71.6537	3.47166	8.68917	30.0124	8.59126	16.9275	9.97061	13.1356	1.64453	4.66084	9.21654	1.69973	6.83358
Cerebellum.senior.59	3.91612	5.45477	8.85348	10.5266	3.34607	13.6966	85.9726	29.3369	1.66729	31.3337	8.65588	0.0653132	1.78581	5.83338	0.294746	15.0279	8.94372	31.1278	0.475013	7.88676	35.8008	3.63074	2.69533	4.43297	23.5531	1.97315	4.87813	0.864288	0.807638	16.204	17.6011	8.41821	5.65648	4.16019	1.76415	11.6261	37.79	7.45255	7.68898	22.685	14.4284	22.3881	9.16375	12.4087	1.92608	6.12375	4.30145	1.7009	4.70861
Heart.4wpc.1	0.928904	9.05558	7.60634	9.38525	2.81749	14.5113	69.8919	94.0817	6.20576	22.8904	4.75228	0	3.09514	3.98459	6.46123	12.3465	21.7683	3.77653	0.545283	7.53213	8.14509	2.22152	1.66848	11.8025	0	5.51415	4.02061	2.3204	1.00311	28.3245	13.6325	10.9001	7.21236	3.84702	12.5281	9.74223	62.9607	5.47783	5.0625	12.1467	14.0267	61.8929	26.3833	9.09338	0.774361	5.01802	11.5723	1.4767	1.97493
Heart.4wpc.2	1.32311	11.607	7.15541	10.7415	2.44666	16.7262	62.758	85.8676	6.50568	23.7452	5.57376	0	4.97166	3.93926	6.80876	13.8559	22.9389	3.03275	1.08022	6.18264	11.3122	2.22026	1.77098	12.4179	0	6.46497	3.76882	2.58767	1.09837	30.4442	19.6036	9.3335	5.21139	3.67912	11.7215	9.44999	60.0533	5.31834	3.36136	10.3735	13.5061	50.4851	23.6205	7.21391	0.0904267	5.18729	8.6503	1.66551	3.2106
Heart.5wpc.3	3.20841	10.4875	7.14323	10.3108	2.8671	14.9154	63.167	90.7845	5.28516	22.1509	6.52044	0.0288131	3.29582	3.54869	4.19719	14.1925	21.5928	4.71321	0.523883	5.27001	8.7514	2.35097	1.92096	13.6952	0	5.88529	4.47169	3.11563	2.03261	26.5928	21.0846	10.5887	7.47466	2.41305	4.91126	10.3602	44.3297	5.9818	4.25267	13.2041	15.4704	57.3826	26.1981	9.96401	0.840556	4.22697	6.13726	1.50071	1.91572
Heart.5wpc.4	3.32458	19.3136	9.69225	19.2522	2.43462	23.3517	86.9811	87.4012	6.32192	17.4606	6.84912	0.338441	6.03172	4.45246	5.69658	15.057	27.5034	4.62938	2.18794	28.8079	8.91232	3.70404	3.27504	4.40156	0.228636	5.99016	5.33064	11.1142	0.476982	31.3192	22.3343	25.793	14.1624	4.59091	8.36011	16.0094	85.1717	6.26844	5.51249	14.8646	46.3519	47.3682	34.0245	9.85232	18.0294	4.82393	8.99795	2.59228	3.93725
Heart.6wpc.5	1.90186	9.11067	4.86058	10.0052	2.62031	14.8793	60.9811	88.7084	6.29509	22.6859	5.24819	0	4.42204	3.48691	4.93358	13.9313	22.3309	3.72651	1.18712	3.95135	9.3931	2.81675	1.72651	17.0749	0	5.37893	4.94536	3.10382	1.29629	24.4234	18.0687	8.18947	6.90031	3.22778	8.91113	7.91413	40.8347	5.69311	4.38639	9.07867	15.8638	54.443	23.983	7.34024	0.657634	3.54416	7.82742	1.32377	2.50529
Heart.6wpc.6	3.06185	7.5233	8.52332	10.414	2.06532	12.92	77.1625	51.7526	6.09635	22.5497	6.56054	0.0176161	2.13877	3.64084	4.48148	11.2772	28.0101	3.80096	1.06766	10.2679	6.48118	2.66626	2.01578	13.9902	0.00806176	5.3342	5.45083	2.03808	1.19273	24.6346	21.3474	9.08215	9.28687	2.98181	9.77653	10.9774	53.7411	5.44796	2.83736	14.2383	11.6643	40.4685	23.9346	5.93221	0.178751	4.16828	7.7345	1.47074	3.44567
Heart.7wpc.7	2.3194	12.5553	7.96786	9.76882	2.78548	16.7145	60.7489	100.267	7.63917	24.3017	5.36434	0	6.56873	3.59771	5.74719	16.0584	29.8664	3.84544	1.10052	8.30053	11.9502	4.50911	1.89157	21.6586	0	5.08476	5.86333	3.60433	1.51113	34.0406	23.223	11.7256	6.81515	3.74828	11.5282	11.6608	60.4428	6.71826	4.0302	15.0147	16.4907	63.1051	30.59	8.54092	0.257591	3.78778	7.14469	1.15293	3.93446
Heart.7wpc.8	2.30114	5.93432	5.60865	12.4745	1.68403	9.58805	86.2008	46.0292	8.03121	19.0262	4.87106	0	1.24849	4.24628	4.46365	10.7532	23.5568	3.60476	1.23401	4.97414	5.64667	1.99621	1.81283	12.4513	0	5.36708	4.27907	0.997905	1.37582	20.2506	17.3149	7.6534	7.14511	4.18069	9.21027	11.3936	48.1073	4.43039	2.73839	12.4308	9.37754	34.8223	16.0988	5.28644	0.215211	2.85495	9.14988	1.09745	2.47778
Heart.7wpc.9	2.00304	13.9809	9.51771	8.20157	2.35327	15.9764	51.1303	93.878	7.46678	26.3394	5.30167	0	5.07827	3.2655	3.94426	16.1153	32.9446	4.03255	0.668146	7.92746	11.5571	4.38518	1.39736	20.332	0	4.5291	4.61754	3.04081	1.37134	33.7885	25.8063	13.2947	6.15138	2.55641	8.35644	9.42881	48.5979	5.72347	4.60783	14.3888	16.4439	73.684	31.1111	7.24469	0.143007	2.87531	6.45172	1.22822	2.26633
Heart.8wpc.10	1.91089	7.86902	7.79247	13.5804	1.46345	14.0759	91.8373	63.2545	4.98605	23.156	5.99247	0	1.90199	3.89245	4.09045	13.0007	49.8189	3.71897	1.14885	7.77797	6.30082	2.49596	1.86005	20.168	0.00760947	6.5378	5.59662	1.76028	2.21792	26.7539	20.3908	9.72076	8.40913	3.16756	14.294	12.1349	58.821	6.28295	3.00929	14.388	12.7294	47.3919	24.5751	5.08252	0.0316355	3.04918	7.97143	1.08256	4.24863
Heart.8wpc.11	2.61179	6.65072	7.46375	15.7572	1.13609	10.823	103.788	59.0734	6.32329	23.7529	7.34133	0.0760313	1.77372	4.11288	4.89139	12.0697	44.5543	4.47636	1.95842	10.0002	5.81022	2.20207	1.91305	15.0131	0.0173973	6.19458	4.86741	2.08411	1.63374	25.8889	22.0091	8.65453	10.0583	3.3407	11.225	14.0456	60.6815	4.86708	3.37324	15.7123	11.8472	57.4444	23.3832	4.73911	0.120546	5.28467	7.80421	1.1356	4.122
Heart.8wpc.12	2.28566	6.78174	7.70852	13.5667	1.41876	11.9729	93.8226	72.0252	5.15568	18.8215	6.6536	0	1.93867	4.99042	4.44737	9.81383	37.3673	3.48453	1.49994	7.98702	6.3756	2.51503	2.20581	18.4866	0	5.61415	5.11697	1.69904	1.59309	25.3859	26.4447	8.25471	7.77066	4.03314	15.8214	10.8819	69.5919	4.36446	3.16604	16.4552	11.3234	51.1035	26.7564	6.45298	0.0275356	4.57175	8.79743	1.62956	4.23788
Heart.8wpc.13	2.17906	10.4342	10.1535	9.21797	1.77085	15.4366	69.2693	81.1105	5.47063	23.3946	6.32941	0	4.66624	3.76661	4.40755	13.7733	46.6944	3.49086	1.03749	11.2914	8.98004	3.57184	1.60034	20.8665	0	6.0491	6.06062	2.43786	2.34813	30.8859	34.8601	13.0102	7.016	3.12977	14.149	13.3593	52.5801	6.09756	3.99375	14.3987	16.0701	56.6728	30.1826	6.79926	0.0542814	3.27416	6.80499	1.46415	3.92621
Heart.8wpc.14	1.65541	6.18736	7.87393	14.0114	1.10272	11.3396	122.564	85.3932	10.413	18.2514	5.45085	0	1.14209	4.66893	6.78515	10.5936	41.8717	2.52082	0.965792	12.5481	5.70045	2.16231	1.40461	22.4062	0	5.50075	5.49272	1.32333	1.94973	24.3986	15.8608	12.1256	8.3429	3.50757	23.6217	11.6335	60.8545	4.08446	2.99997	13.7007	10.8062	66.6303	26.4472	6.89203	0.0360929	3.02993	10.5184	2.13598	2.74995
Heart.9wpc.15	2.09431	8.17986	10.3193	17.6999	1.21739	14.2912	129.738	124.753	7.95162	21.8544	6.57033	0.0157744	3.30802	5.00341	4.76124	11.6522	71.4405	3.12686	1.39582	18.9776	8.35512	2.93771	2.27019	21.9296	0.00721892	5.94789	6.53345	2.65997	2.0913	34.4713	35.6562	10.4756	9.37503	4.21443	25.988	10.9112	92.7089	4.88553	3.8619	16.3184	16.2751	92.0353	36.9749	6.35398	0.140055	5.30015	9.83662	1.72778	3.82325
Heart.9wpc.16	3.2768	6.94114	8.58181	12.1095	1.17681	10.9012	82.5801	58.6903	5.5577	18.5229	7.41212	0.0387397	2.37112	3.79905	3.0574	9.29901	31.4954	4.54462	1.40874	6.99399	7.45289	2.96788	2.52688	16.7041	0.00886433	4.26878	3.32553	1.41342	0.887401	27.2064	20.1523	9.32653	5.57895	3.18727	8.26708	11.4996	51.1726	4.64403	3.44883	14.9254	14.0424	44.7721	18.9735	6.32207	0.0614207	5.3624	6.61971	1.78035	3.11481
Heart.9wpc.17	2.70555	6.65292	8.62689	15.51	1.53951	11.7405	96.9703	54.2849	6.23217	21.7213	6.66087	0.0174269	1.88848	3.85901	5.04056	11.7625	40.3365	3.37801	1.62654	8.55479	5.75629	2.85471	2.53036	15.8352	0	5.55446	5.03731	1.78558	1.34242	25.795	24.87	8.03971	7.9271	4.45037	14.5599	13.7624	65.1143	4.91205	2.92937	16.0398	12.0168	44.0725	24.9026	6.31428	0.198935	4.9276	8.64405	1.65517	4.54713
Heart.10wpc.19	0.897204	4.51903	7.38664	15.5043	0.862678	11.7767	122.857	112.217	7.26925	22.7909	4.9199	0	1.87055	4.02688	2.92882	13.7115	87.6482	2.01912	0.582048	19.6259	4.32162	4.89087	1.16791	34.5961	0	8.45735	4.90423	1.56987	1.80938	29.2331	11.8472	10.1577	9.87478	2.13233	23.2768	9.16643	70.9594	5.85767	2.49807	18.324	12.9705	119.866	25.9754	6.45705	0.0895664	3.94326	9.36825	1.18992	1.4631
Heart.10wpc.20	2.14823	6.243	7.22948	11.7283	0.800975	11.7926	106.283	78.8434	5.25199	20.1966	5.14346	0	2.02066	4.33203	4.01097	13.5376	69.6489	3.22847	1.16628	10.6903	5.70828	3.06613	1.87192	16.6801	0.0204801	7.10516	5.40435	2.01349	2.44941	28.6969	25.5097	9.14597	9.17383	3.10126	20.3766	13.898	60.9834	5.01016	3.34191	14.0184	12.7388	57.0023	27.2172	5.97736	0.0709531	4.10328	8.04536	1.61105	4.61888
Heart.10wpc.21	1.77015	6.82561	8.58574	11.4689	1.39172	15.9044	115.761	151.684	5.40997	17.4552	4.50285	0.125565	5.38608	4.4488	3.75571	13.636	62.7172	2.14759	1.14152	14.7169	8.27269	3.96908	2.04253	27.0966	0.0718287	5.35574	6.02886	2.26689	2.4563	31.4335	25.8309	7.76834	9.63998	3.40655	21.7399	11.606	77.826	4.00119	5.09284	12.8985	17.2002	86.1364	41.8005	6.77965	0.238896	3.00823	7.91567	1.56286	3.8709
Heart.11wpc.22	2.13791	11.7258	7.74345	9.34642	2.11557	15.5287	82.0682	138.354	8.87485	25.6507	5.13577	0	6.04995	3.82721	5.14479	17.5992	58.068	3.29022	1.0713	16.0928	12.7264	5.28462	1.86967	30.4243	0	5.03215	4.76262	2.99253	2.38881	36.5504	35.178	13.4842	7.47478	2.95374	19.5327	15.1611	62.5274	5.16237	3.85355	15.5134	18.4785	88.615	40.8191	9.79351	0.0124556	3.25304	7.95895	1.62468	2.99885
Heart.11wpc.23	1.68223	6.90943	8.75064	10.1172	1.03195	13.1879	87.4763	82.8132	4.90006	21.0001	5.57429	0	2.47733	3.50283	2.52049	12.2275	66.3896	2.4116	0.748183	13.8907	6.23884	3.11055	1.58274	18.2566	0	5.35091	4.2454	1.90939	2.57073	30.294	23.2433	10.7137	6.57616	2.74681	17.2463	8.57771	55.4985	4.44634	3.74661	13.8881	12.8653	59.205	30.4246	4.92384	0	4.58066	5.85956	1.59024	3.64405
Heart.11wpc.24	2.40459	10.2339	9.2394	8.67295	1.42558	12.9544	57.6998	94.577	5.03506	20.9828	4.89485	0	5.67137	3.07066	3.29343	15.6717	58.5857	2.92496	1.17842	11.7046	9.30747	4.21052	1.54356	23.0836	0	6.21589	4.91235	3.04312	2.03492	30.477	29.5414	12.3582	8.06574	2.42683	13.1391	12.0448	47.8783	6.33684	3.73422	14.4266	17.3424	69.2314	31.5389	8.08205	0.229413	4.89495	5.8889	1.45465	3.67064
Heart.11wpc.25	2.00834	7.51763	10.1255	9.75361	1.23585	11.9438	82.3444	89.142	5.5087	21.9836	4.6062	0	3.31717	3.66408	2.96761	15.5411	59.7526	2.77627	0.596833	15.0651	7.50146	2.93536	1.34148	24.2753	0	6.12647	4.94654	1.79513	2.55235	27.3978	22.0878	11.3112	8.24351	2.28167	16.7571	10.8597	51.1725	6.93526	3.54301	13.9071	15.0795	69.7402	28.7356	5.31817	0.0223044	3.03747	6.94875	1.48161	2.58308
Heart.12wpc.27	1.97631	11.6114	7.36771	8.74354	1.4001	14.7404	85.2096	124.502	8.20762	25.7883	4.00581	0	5.28577	2.68702	2.40689	20.7227	61.2192	3.37403	0.415798	12.9422	11.5482	2.71648	1.05237	26.6347	0	6.98026	4.32548	3.11265	2.95035	28.2537	21.565	13.3533	7.135	1.58958	12.036	7.16749	46.475	6.99503	4.00385	8.95437	20.3338	82.2762	25.7231	6.75949	0.0932335	2.1741	7.50139	0.882061	2.51939
Heart.13wpc.28	1.43644	6.39172	6.92405	11.5043	1.07585	12.7765	105.318	152.023	5.03824	16.7045	4.0654	0	5.44718	4.14534	4.24363	13.1297	66.7299	2.09345	0.794194	16.8983	8.48018	3.93518	1.62007	26.9949	0	5.72063	4.35791	2.26488	2.73227	30.5867	27.7211	7.53665	11.1182	3.36739	26.0671	16.7325	74.7802	3.88852	4.00193	12.5333	16.0244	86.7049	37.8065	9.6832	0	2.60232	9.10771	1.61308	3.40107
Heart.13wpc.30	1.89102	8.65503	5.82973	11.5536	0.653903	9.54775	74.122	72.732	12.2405	22.3972	4.42	0	3.65716	3.48749	3.24434	18.7676	32.1143	2.32364	1.43177	6.72253	9.99876	3.67854	1.09254	25.9888	0	5.56976	2.48787	1.23769	0.834636	26.8762	23.667	12.4649	10.2029	2.66713	5.11834	12.9402	42.6878	7.33493	3.57768	11.0283	14.9508	58.2149	20.0486	8.23941	0.0428056	8.42464	9.71144	1.13737	3.15704
Heart.13wpc.31	2.89946	6.90872	8.27807	9.31075	1.85419	13.4405	83.3392	127.901	6.1739	15.4477	6.32985	0.0313669	4.6895	3.67801	4.24001	11.5654	53.4026	2.94377	0.646359	16.2716	7.3512	2.93055	1.69911	17.5155	0.0287092	4.08395	3.65102	2.11097	1.60235	29.1079	20.4225	10.1172	8.0624	3.42241	16.1239	14.0502	69.9064	3.65013	5.05215	14.5261	12.2503	87.8364	31.3758	6.76424	0.0795703	5.38093	5.99264	1.03309	3.22527
Heart.16wpc.33	6.47631	13.8986	9.34628	4.90593	3.49268	19.463	35.6753	85.0073	3.16489	24.1518	7.6152	0	4.55189	1.59666	0.693661	14.4713	25.7571	9.69709	0.254916	10.8163	13.9261	7.84053	2.61926	17.7115	0	3.40919	3.43866	3.13505	0.876989	34.8452	23.5934	16.568	6.87475	0.478407	0.584673	6.19463	28.7899	6.06033	4.66298	17.5148	16.8183	53.4771	22.6945	6.07994	0.0381061	7.25092	1.37255	0.483242	1.32392
Heart.16wpc.34	4.71347	16.7732	16.7843	4.26908	3.19403	24.0191	48.7627	176.21	2.48338	30.705	8.58547	0	4.72533	1.425	0.247123	20.1576	135.29	5.02854	0.279217	26.1508	14.7346	7.98673	1.24696	27.2265	0	3.91834	8.06847	4.21912	6.64113	57.2351	61.7933	20.3773	8.48009	0.362281	1.52864	6.05725	47.9565	8.40208	7.55524	18.1134	31.2971	178.448	56.4387	7.65757	0.178549	5.66246	1.04782	0.431289	1.32576
Heart.18wpc.36	1.44586	6.62242	7.38452	8.09551	1.1866	10.3957	90.9708	113.738	6.22247	14.977	3.95083	0	5.16353	3.54064	3.27877	17.4954	57.828	2.04874	0.663595	17.4175	6.63697	4.43281	1.01775	24.243	0	7.64372	2.83211	2.45622	2.4859	27.3893	24.0884	7.12064	10.309	2.69065	16.9486	15.2361	46.245	5.85838	2.92854	12.5265	12.8513	115.588	29.7569	6.86607	0.0694383	4.10204	6.12824	1.4257	2.87807
Heart.19wpc.35	2.95538	8.05144	10.9339	10.6358	2.37227	11.9279	67.6489	82.5161	5.99138	15.4623	3.79874	1.26854	3.42958	3.19547	3.01766	13.1999	69.544	2.82794	1.23866	21.7611	7.18455	3.48966	1.8297	10.7301	0	4.39844	5.36614	3.34398	3.17153	29.8183	37.4729	9.17731	7.09736	3.30435	12.2726	11.8468	57.3112	4.37972	4.84998	14.2744	15.5799	83.6754	32.0188	6.54916	0.938575	5.00264	5.45672	0.971634	3.11924
Heart.19wpc.37	2.20068	8.19576	9.5127	13.6699	1.38589	12.6188	117.212	147.035	7.7185	19.5412	4.22741	0	8.31514	4.83269	5.70941	17.6696	70.5753	2.61783	1.11318	30.259	9.29916	5.59743	1.78717	19.0873	0	7.2478	5.15383	4.07566	2.02121	36.3816	26.8059	8.82589	13.195	3.55925	26.6029	23.2754	76.2446	5.66318	5.03299	15.2207	16.9894	147.119	54.1125	11.0519	0.0970686	5.48422	11.689	1.5743	3.1189
Heart.19wpc.38	1.22282	7.06819	10.5006	9.37502	1.73497	11.4001	117.469	151.482	4.07507	27.1854	5.17956	0.0221047	1.97398	4.2795	2.00437	14.0677	133.509	2.29747	0.321528	48.8183	7.74565	4.28184	1.51622	17.5848	0	3.89015	10.356	1.55448	3.52203	46.6334	31.4963	20.9999	8.62351	1.75997	25.1878	6.10698	95.953	5.14959	3.98755	9.21092	23.2168	188.331	56.067	8.66049	0.0841113	6.09337	8.10519	1.23597	1.91401
Heart.newborn.39	2.86909	3.76791	6.07427	15.1327	0.646351	9.46735	136.508	77.8149	5.93006	11.2657	4.22328	0	3.81057	7.62331	4.38713	12.7242	54.695	1.67763	2.58729	16.376	5.19369	2.5726	3.7051	10.6022	0	5.91044	5.4852	1.87604	1.2475	24.6219	20.7282	5.99281	15.781	4.79023	13.8774	14.1766	70.0962	4.44958	4.80578	12.6498	17.3134	86.9813	32.4881	7.36016	0	14.5285	9.67093	2.01708	3.85759
Heart.newborn.41	2.55052	5.69273	7.37218	11.6848	1.09707	14.4652	177.005	188.641	3.84893	14.3402	3.99352	0	3.4792	6.18902	4.02959	13.5765	117.652	0.964312	1.1789	51.5838	5.78438	3.52928	1.84331	24.5743	0	4.41121	6.84975	2.47809	1.32009	39.5248	38.4437	9.85696	9.30667	3.16729	29.8525	13.6368	113.062	3.7528	3.66547	14.5951	20.7506	299.987	85.3268	7.87295	0.080452	7.3041	7.52676	1.29555	2.92592
Heart.infant.43	1.4112	4.11247	4.85622	21.3886	0.742021	14.1593	523.273	509.468	7.00324	11.5504	3.27125	0	2.59775	8.23966	6.0468	11.6436	36.7791	0.206435	0.855874	22.8602	5.02007	2.58008	4.16427	37.3069	0.0646259	3.62666	4.93118	0.943258	1.355	29.5521	11.6571	4.24291	5.03044	8.49522	61.5984	23.1411	102.632	1.65185	3.00513	13.2889	28.0485	435.622	63.061	10.0901	0	3.0073	10.25	3.89393	5.05851
Heart.infant.44	2.15777	3.67204	6.51338	20.7168	1.05018	12.0183	386.422	224.378	5.05589	11.383	3.51686	0	2.80758	6.97588	4.99219	11.6193	107.981	0.986065	1.27189	52.05	3.96816	2.86318	3.5234	15.2153	0	5.98828	8.09382	1.66245	0.911599	30.6972	26.9583	6.51827	10.9771	4.95077	55.6948	16.0375	150.838	2.04751	4.53606	18.3086	16.58	302.482	98.8951	7.49082	0.0633759	20.2171	9.07167	1.37777	3.36076
Heart.infant.45	1.95254	4.74402	9.09663	17.5884	0.672129	18.6955	348.738	268.066	5.00092	16.6283	2.40206	0	6.99007	7.76929	5.99771	15.1302	134.835	1.5362	1.09729	84.0896	6.90216	3.89782	3.54495	30.3838	0	8.56427	13.4001	5.02974	0.702115	39.8084	51.9393	10.4149	12.8998	4.8979	48.8366	13.5923	175.521	4.51773	5.94745	13.8891	25.1516	426.326	123.461	7.91415	0	16.9961	11.9797	1.53748	2.75379
Heart.toddler.46	1.90225	5.75011	11.3834	25.2459	1.48267	17.136	293.513	207.281	3.62153	13.4786	2.01122	0	5.97717	9.46853	3.8169	9.48983	152.509	0.824979	2.88829	113.833	5.36606	6.52237	4.28102	9.28418	0.0286961	4.83109	12.4686	3.50877	0.635564	41.333	59.9454	8.42714	18.5587	5.10353	61.6468	13.6935	232.088	3.74784	6.35362	17.3385	22.4181	454.956	155.94	7.73574	0	16.1725	8.55701	2.11327	2.32695
Heart.toddler.47	1.16286	3.64942	8.56158	20.1368	0.662391	15.7559	399.677	317.782	4.22952	12.6456	2.97203	0	5.52661	5.39898	4.49417	10.8129	187.461	1.25878	2.25682	85.9497	5.00418	3.18905	4.0282	12.053	0	6.47107	14.7486	4.07695	0.314519	39.0144	67.1529	6.83068	18.738	3.56874	56.5888	6.1067	203.072	5.14603	6.22478	13.2004	26.8975	544.911	131.909	8.76658	0.0491984	18.9985	8.92943	0.653617	2.15912
Heart.teenager.48	2.84891	6.93493	17.8074	35.1205	1.10377	15.8401	298.582	199.768	3.18903	14.5489	2.86081	0	5.72104	10.607	2.14161	10.2828	295.993	1.36869	2.18251	112.046	5.11666	7.10267	7.8681	7.84661	0	4.28951	24.4508	4.33416	0.486663	47.1582	144.859	17.5227	16.6428	4.21228	50.8692	16.8254	362.037	3.31547	7.20623	18.9746	32.0695	436.905	205.385	6.06332	0	46.6515	6.55226	1.60898	1.87923
Heart.youngAdult.49	1.4341	2.61328	8.35506	38.3273	0.622098	14.0915	528.205	222.685	6.17972	11.9981	2.02016	0.057403	4.5502	10.1448	7.71124	12.4164	179.054	0.453133	2.64406	68.6974	4.87511	4.50496	5.92454	9.77323	0.0262697	9.29086	12.695	4.34065	0.116365	31.4085	63.5638	6.41107	15.7808	5.89078	74.4623	10.5824	303.366	3.80781	6.32069	17.2599	27.512	353.328	128.73	8.75446	0.0364044	29.3384	11.9886	1.93458	2.9734
Heart.olderMidAge.50	1.42289	2.96827	5.31397	15.6597	1.9441	9.88583	163.054	67.0562	3.51667	12.6109	4.19789	0.120813	1.77792	5.23164	4.05735	8.96225	55.8901	1.66011	2.63596	22.3087	3.48539	2.38287	4.01436	14.6175	0.165865	4.09678	4.60931	2.14684	1.48576	18.8545	16.1571	5.24417	7.75929	6.6265	19.647	6.40147	95.902	2.52548	4.41067	12.1086	11.7979	94.5033	35.9895	5.04633	0.178776	14.4838	5.83005	1.44974	3.22237
Kidney.4wpc.1	2.53166	8.10355	4.52555	5.91955	4.55438	10.693	46.5649	59.955	3.64572	12.7554	7.24308	0	2.71905	4.42071	5.57087	8.3923	16.356	5.85467	1.59407	3.03704	7.07895	2.50696	2.55467	3.2684	0.0364745	4.9347	3.55623	3.26956	0.242352	22.8537	15.2181	5.39264	8.10585	4.63014	5.40208	13.1754	60.2171	4.91711	4.29467	10.0945	17.25	23.5766	23.4673	9.32935	2.12294	1.98019	8.67754	1.923	2.64961
Kidney.5wpc.2	3.98996	11.8633	8.1893	5.65007	3.92595	11.2466	40.5687	45.7187	3.90659	20.4087	7.11458	0	3.3935	2.41714	2.47474	11.5939	16.1015	10.8561	0.427033	2.85148	8.51913	2.77943	1.72392	6.29368	0	5.15731	3.30329	4.04922	0.314229	22.571	17.4225	8.02164	9.12524	1.42673	1.74948	9.6973	37.0895	6.69446	4.37437	17.1437	18.3958	26.3055	19.7445	8.41095	0.908586	2.97316	3.13538	1.38518	2.38773
Kidney.5wpc.3	3.62021	11.2028	6.45738	6.64226	4.19851	11.1384	51.674	52.7161	3.78511	16.5606	8.11565	0	3.52766	4.36358	5.41634	10.3183	16.6551	8.55751	1.30498	3.73985	7.73753	2.55651	2.14595	4.32562	0	6.60738	4.47079	3.80332	0.156861	22.9397	17.8328	8.40367	8.16641	3.67081	3.99617	12.4473	47.6946	5.95637	4.69961	14.7672	17.3848	25.3068	19.2691	10.8991	0.960138	2.70662	7.96462	1.90692	2.72457
Kidney.6wpc.4	4.02635	6.85357	7.27366	5.66966	2.64225	11.8052	60.7563	49.2904	3.69722	15.8347	7.69426	0	3.33449	3.85468	5.14895	9.09141	11.2111	8.45674	1.19257	2.84977	6.8319	2.53288	1.82903	6.59256	0	6.29383	3.30828	2.30627	0.0354562	20.2153	16.1941	7.19372	10.8398	3.33968	2.39152	17.2992	36.4485	6.62781	4.18732	14.6062	13.3012	24.2056	16.8808	9.9818	0.374369	2.74182	5.38338	1.75835	1.94382
Kidney.6wpc.5	3.03321	8.30246	5.84405	6.62487	2.30641	10.2021	45.5901	46.0039	3.45851	16.9277	6.4156	0	4.04971	4.49212	6.94892	10.5982	15.7389	9.06051	1.16379	4.09303	7.20422	2.22592	1.89204	5.10619	0.00813671	6.29702	3.38023	2.50742	0.266714	21.8366	18.1213	6.2374	9.02003	3.27169	2.39825	13.391	46.3469	6.00177	4.07171	14.1988	13.4847	26.3736	20.3768	10.4664	0.744204	3.11321	6.75149	1.66145	2.93474
Kidney.7wpc.6	3.4907	7.77028	8.05467	4.78494	8.21486	13.7735	42.1116	44.8707	3.00373	17.4727	9.54398	0	2.62869	3.56878	3.62524	6.80202	11.0425	5.79565	1.10558	2.28469	8.82558	2.84047	2.65601	5.81484	0.00888091	4.96831	3.0494	3.09627	0.298976	22.8013	17.4119	7.8421	6.8229	3.90283	2.95619	14.7045	48.7305	6.27831	5.26248	17.2235	14.9443	21.9022	21.8156	10.2046	1.5507	1.92856	6.65512	1.97692	3.75827
Kidney.7wpc.7	3.15017	6.4996	5.97285	6.64855	3.83751	12.0521	60.3943	52.7708	3.7232	16.8166	7.5058	0.0357348	3.72901	4.66497	8.46828	10.0254	15.7801	10.7193	1.66765	5.5312	6.97327	2.10334	2.2278	6.82888	0	5.31782	5.28596	2.23604	0.239052	18.3218	14.2907	6.66142	9.36967	4.1519	4.35249	9.98155	42.4321	5.06049	3.32783	14.4414	12.5057	30.4982	18.9947	8.7707	1.13313	3.25537	7.38899	1.65595	3.77109
Kidney.8wpc.8	3.35845	6.58715	7.32075	6.74472	10.4272	14.951	49.8347	49.3666	3.29291	17.9085	8.71661	0	1.60578	3.48307	3.11726	9.00627	11.8824	5.87668	1.34497	3.39813	8.07878	2.31254	2.31856	10.0613	0.0195301	5.64135	3.72554	2.82366	0.406601	24.2707	12.7424	7.70319	8.5957	3.07067	3.40801	11.8771	54.0275	7.36712	4.64911	15.9469	15.6812	26.1562	21.9711	10.0736	4.97991	2.17105	6.68466	1.99395	3.20861
Kidney.8wpc.9	2.8537	6.69916	6.95754	5.41379	9.24835	14.2963	42.5044	45.3899	2.916	17.8252	7.62793	0	1.48853	3.79678	2.98718	9.13187	13.161	5.29292	1.6763	2.6695	8.54988	1.92631	2.00678	7.22112	0	5.32609	2.34137	3.26077	0.530097	22.1504	13.9587	7.44588	8.26096	2.31339	2.8685	10.3179	41.4758	6.31307	4.02041	12.3007	14.9118	23.6432	18.9214	8.68708	7.79766	2.02285	7.81732	1.73332	2.58542
Kidney.9wpc.11	3.64156	5.78152	6.32759	10.8555	7.04275	15.7131	71.5808	62.5286	3.51457	13.3598	8.42382	0	2.54415	5.34736	3.18043	9.32834	14.3801	3.65743	1.92554	4.11034	7.18919	2.53065	3.26065	9.18675	0	5.93575	4.26697	3.75377	1.11469	19.8288	10.5186	6.65383	14.4785	3.58539	7.19568	13.9786	68.8554	4.75835	4.77725	17.5733	15.5054	32.9022	24.5023	11.959	13.5423	2.81908	9.00829	2.66747	4.5228
Kidney.10wpc.12	5.5557	8.21312	8.48977	7.39174	8.9076	15.1571	61.347	53.1127	2.82744	17.1886	9.91369	0	2.0196	4.05999	1.83302	11.014	16.2934	5.39587	0.885402	4.47042	8.76067	3.19483	2.78871	12.5176	0.0148568	5.37723	5.19578	4.26529	1.25697	22.0174	17.7147	10.2078	13.3421	2.45077	3.05002	11.3844	50.6249	6.66998	5.19086	19.0832	16.1656	33.667	20.7635	10.2175	7.8545	2.76538	5.1814	1.79034	3.42594
Kidney.10wpc.13	4.72039	8.95141	8.49734	6.86702	9.19027	18.2383	49.2158	58.311	3.46537	19.5645	8.80194	0	3.05474	3.18901	1.66738	11.3128	16.4682	6.09209	0.855363	3.94198	9.2477	3.94316	2.55911	9.68679	0.0276803	5.20193	4.59577	4.74142	1.51223	21.0697	16.5156	11.9877	15.4027	1.87877	2.58423	11.3452	48.3461	7.81458	5.76263	15.7111	15.9354	32.2127	21.3873	10.021	10.8557	2.55229	5.75393	1.38986	1.89386
Kidney.10wpc.14	3.14288	6.00878	7.50428	10.202	5.93563	14.1277	64.7629	64.627	3.4551	12.7123	7.2284	0	2.49144	4.37193	4.12098	9.61508	15.7708	3.44405	2.6598	6.22169	5.89619	3.27295	3.72026	8.59662	0.0924912	5.36284	2.80056	3.05654	0.901341	20.4222	11.294	6.44924	13.3972	5.09146	8.62208	15.6455	63.9662	4.96786	4.90402	19.8749	13.9626	30.5131	21.361	13.3501	13.8977	2.08367	10.5182	2.56531	4.45316
Kidney.11wpc.15	4.69085	7.32037	8.35737	7.45998	6.28932	16.5209	54.2714	43.9419	2.58437	13.6022	7.62898	0	2.42509	4.23304	2.93754	9.73183	13.9143	4.10849	2.62272	4.91178	6.77493	2.62366	2.64868	11.5638	0.0105339	5.01324	4.91196	2.96766	1.1572	17.5834	14.6872	8.14438	12.1622	3.5568	5.85435	9.55072	49.5038	5.55521	4.46242	15.3777	12.1303	22.9506	18.2234	8.49667	8.11642	2.96834	6.5691	1.83359	4.11969
Kidney.11wpc.16	5.59733	7.53567	8.58506	7.43476	5.90255	12.3181	45.3798	40.0502	2.87205	15.0217	7.26887	0.286265	2.27736	3.21696	2.74682	9.9806	14.8366	4.04422	1.71019	5.42718	6.12436	2.94197	2.21524	7.27258	0.018715	4.85637	4.0064	4.03553	1.49221	18.7116	14.6436	9.2674	11.2751	2.88222	4.95356	11.3191	41.7956	6.25879	3.47305	15.5384	15.8567	23.4645	14.9983	8.26282	10.6334	2.32236	5.39872	2.25529	4.10224
Kidney.12wpc.17	4.55609	9.30461	7.32117	6.19487	5.34807	13.8186	50.8461	47.6668	2.5081	17.2165	8.59685	0	3.62345	3.38591	2.89677	10.2789	10.2213	12.0341	1.33829	4.67851	8.72345	2.85097	2.1749	11.1445	0	4.12123	3.03427	2.74809	0.484924	17.1326	14.4798	6.42229	9.6404	2.82167	3.88977	9.82412	39.281	5.85841	3.54309	17.0788	12.2109	20.5307	14.2872	8.87032	4.63874	2.88455	5.74549	1.55037	2.78299
Kidney.12wpc.18	4.5196	5.96177	7.08918	7.43955	5.50571	12.4526	65.192	41.5626	3.37089	14.6427	6.36539	0.0189008	2.0482	4.05783	3.03891	9.50897	13.5611	3.7383	2.31395	6.10938	5.89391	2.41334	2.47781	11.6031	0.00864967	5.21523	3.99667	3.04424	1.93106	16.9045	12.4957	7.18682	13.8987	3.52253	5.53013	14.2352	43.9929	5.28469	3.5535	15.6969	13.682	23.778	15.6716	8.87403	6.55671	2.88461	7.39019	2.05574	4.41296
Kidney.13wpc.19	5.65732	10.9182	11.8864	5.26749	9.31035	22.0091	37.4785	56.5822	1.88022	21.704	10.9546	0	1.84716	1.96981	0.447418	12.4951	21.366	5.62585	0.657693	3.64617	11.4699	4.22441	2.94411	11.1986	0.0177363	4.47508	5.48854	5.31177	0.864212	29.1715	19.8367	10.5384	13.6493	0.697156	1.00132	6.31816	39.5672	7.51084	6.15153	20.5336	18.9976	35.6264	24.9218	8.00637	12.8916	3.73695	1.94307	0.712447	2.22475
Kidney.13wpc.20	4.56966	6.32704	7.78019	7.14316	6.01107	13.3623	51.5198	33.1339	3.26533	14.0946	6.23068	0	2.43295	2.90605	2.43302	10.4807	12.9155	4.04598	2.29395	3.72996	6.14409	2.33905	2.12306	7.81184	0.0270646	4.48576	3.44187	3.26455	1.40266	15.7323	12.9633	6.94764	12.1585	3.54026	5.39746	11.233	39.775	5.74396	4.05265	13.7225	12.1486	21.7913	14.4484	7.69804	10.3141	2.02907	6.26339	1.97047	3.92065
Kidney.13wpc.21	5.89047	9.03827	8.40732	8.51033	5.65585	18.0304	57.9981	57.8253	2.85966	14.1112	8.92675	0	3.54611	3.70774	1.68696	11.3755	19.1437	4.58673	1.10902	5.82703	8.17618	3.69854	2.73708	10.8626	0.0738889	4.86435	5.62058	4.82254	1.62195	21.3799	19.9118	8.84164	13.8548	2.17958	3.33477	11.6346	52.067	5.20688	4.59166	15.8874	15.4108	33.6607	21.7488	8.98629	13.6072	4.03263	4.53437	1.63517	3.46043
Kidney.16wpc.23	7.91932	17.647	14.0189	1.81527	11.6905	27.0435	10.6869	45.5058	0.820183	25.185	12.6242	0	1.59032	1.2167	0.0399213	12.7118	24.7353	7.20099	0.0768472	8.06366	13.0907	6.21929	1.23956	7.83372	0.0725328	2.5432	6.45692	7.70628	2.73741	33.9075	31.5414	16.0636	8.94111	0.130867	0.106361	1.89963	25.0119	8.97073	5.94109	21.4222	18.9839	36.8939	17.0412	4.87541	23.2593	3.90028	0.526615	0.242797	0.808726
Kidney.16wpc.24	6.20069	13.0562	11.8487	4.09767	7.68516	21.9901	34.5884	51.0114	1.3574	21.4186	10.0299	0	2.51579	2.00828	0.435907	13.0128	17.7991	6.44194	0.30699	3.78034	10.8038	4.2118	2.08626	9.70018	0.139082	3.86216	4.37273	5.60165	1.51967	25.3178	20.0304	11.1147	10.484	0.537727	0.492877	7.73016	32.6472	7.88973	5.84439	19.0744	18.6777	33.6474	22.9548	7.58553	13.9736	3.71544	1.4125	0.756545	2.02653
Kidney.18wpc.25	3.58033	4.44887	3.60411	8.61473	3.67912	14.5257	71.8338	60.1822	3.56453	8.89278	6.22698	0.17823	1.71169	3.83395	3.39898	9.90143	15.9718	2.66869	3.20973	8.1497	4.25047	2.96558	2.45648	11.4404	0.0233041	5.25643	3.45758	3.26341	1.80649	15.9419	10.2343	5.07375	16.2347	5.19573	10.8157	16.3833	65.335	3.7411	4.11588	15.2621	14.3139	30.0173	18.896	11.7647	10.2859	1.41578	11.8588	1.91121	4.22233
Kidney.18wpc.26	4.31266	9.45077	10.6781	6.59866	8.00247	16.6321	49.8372	49.3536	3.0152	14.9655	8.10422	0	2.49526	4.1253	2.10195	10.4491	13.7594	4.37704	2.06355	3.89481	8.34246	4.31415	2.78717	11.6962	0.0305521	5.11365	3.7235	4.30995	1.08944	19.0869	14.5282	7.85453	10.7879	3.52397	4.24493	16.2066	50.0728	5.73596	4.78016	18.7181	15.0905	27.4339	20.6186	10.9112	11.4527	2.72495	6.36741	1.70025	3.72263
Kidney.19wpc.30	4.21625	4.62476	8.68766	12.0136	1.58737	10.0511	144.168	63.3648	3.73982	14.4243	7.11663	0.03277	1.47964	4.73405	1.66456	12.5009	25.2224	4.23233	1.82721	15.2169	4.25429	3.44944	2.78347	16.3565	0.0449901	4.75265	8.9478	2.48416	4.16514	19.5912	10.4852	6.70859	22.2748	3.8654	9.34619	10.1103	77.2649	4.18064	5.07661	11.073	22.8337	47.1226	18.1645	10.3986	8.12591	4.4973	11.8312	1.45581	2.7235
Kidney.20wpc.28	5.64874	9.2906	11.7709	7.9302	6.21471	17.3493	47.7011	42.778	2.76438	14.369	7.62118	0	2.26322	3.45077	1.91784	12.8167	15.4679	3.51243	1.89995	5.64617	7.08843	3.29793	2.74485	9.47881	0.148712	4.72257	3.83803	5.80338	2.51094	18.2951	16.2765	8.59706	17.5419	2.70567	4.42552	10.9989	44.4917	6.27072	4.87009	17.7599	14.3199	28.3377	17.7878	9.64929	13.844	3.25653	5.48923	1.21522	3.99009
Kidney.20wpc.29	5.35837	7.71748	9.4384	7.47508	5.43887	16.0269	53.8075	41.9908	3.35224	13.5962	7.23982	0.0967376	3.04785	3.22343	2.4691	10.8974	15.7541	3.82666	3.11911	3.75227	6.77953	3.39829	2.88985	9.49982	0.0265624	4.41023	4.7855	4.63772	1.61588	16.6323	14.1004	7.38807	12.0751	3.59438	6.29704	12.9799	46.4361	5.48407	4.34006	15.8809	13.8341	29.3811	18.0152	8.9209	9.28839	3.25036	7.16309	1.91168	3.84416
Kidney.newborn.31	3.98789	3.86231	8.19473	14.8338	2.09686	18.4575	100.162	60.1635	3.21181	9.46342	7.05354	0.0257459	3.35831	5.91835	3.63151	10.274	20.4814	1.8517	3.71372	7.02292	3.95581	5.05132	5.43824	15.9029	0.966145	6.42742	6.24324	6.27853	3.00619	14.5629	19.539	6.25796	26.5523	7.24294	15.5324	16.2003	74.44	4.0627	4.41823	20.8341	15.8134	45.5291	21.5698	10.5123	8.32718	5.20861	10.0208	3.15521	7.086
Kidney.newborn.32	4.58915	5.61029	9.08449	9.33941	3.73643	13.3447	63.2403	51.9077	2.21956	11.8066	6.04989	0.126417	1.35905	4.13621	2.0318	8.18329	14.2112	4.45895	2.29853	6.54935	9.14985	2.49715	2.96953	14.7089	0.0661175	3.57734	6.07852	3.68714	1.92565	14.9991	9.83101	8.13489	7.23913	6.31611	10.0226	4.94355	48.2071	5.83041	7.66861	19.5554	7.98103	27.596	8.66811	12.6367	22.3566	2.22207	6.20406	1.92274	2.63883
Kidney.newborn.33	5.58945	4.66264	9.72287	16.1877	1.92775	24.4682	87.2979	71.8166	2.06898	11.8225	6.9043	0	3.35236	5.51944	2.26942	9.39122	31.072	1.88239	2.95299	27.4009	4.51252	3.94519	5.49577	22.37	4.502	6.0694	11.7027	10.4038	3.96961	18.7501	28.418	10.4888	23.5412	6.13036	15.7257	10.9937	103.214	5.02695	5.8705	18.9996	16.8755	60.4924	27.0718	7.96341	13.1546	9.82699	6.47006	2.11478	5.9732
Kidney.infant.34	7.70985	5.46468	12.3839	49.5648	1.55279	35.9876	113.565	85.8914	2.82639	12.7483	7.08254	0.17731	3.91405	7.30427	3.87059	10.3107	46.5089	2.0995	6.94926	66.2126	4.59804	4.04941	6.70626	24.8929	15.4579	13.1548	13.1857	34.7706	7.60804	19.7443	46.8874	14.5372	33.5649	8.08704	36.1526	12.2166	222.232	4.26183	9.51958	21.5425	18.0106	69.5648	46.2132	12.1715	40.875	10.4887	7.57456	3.0331	7.00255
Kidney.infant.36	3.97242	3.07507	7.78346	28.8177	0.408031	23.978	147.512	74.8507	2.48761	9.2583	7.61043	0	2.18167	7.07477	3.10776	9.47934	30.1925	1.08976	3.26309	26.2568	3.40656	5.73954	6.35528	18.0204	4.80936	5.50356	7.33139	13.5642	4.80643	17.6856	26.8725	8.3729	49.5035	7.96894	21.053	16.327	148.374	3.41065	4.66943	20.2206	16.463	65.2171	34.3635	8.41489	26.6592	11.637	7.98612	2.06193	6.46379
Kidney.infant.37	5.55524	5.46994	9.4763	19.7285	1.18619	19.516	125.174	82.3404	2.91753	12.2511	6.88765	0.103942	4.90182	5.43636	3.0326	11.4316	37.9074	1.4017	2.80333	22.3164	5.5088	3.31795	5.1057	26.0739	1.77189	8.85139	10.9895	16.6234	2.45472	19.3407	40.0793	13.7463	23.2997	7.96934	32.5221	15.48	177.737	4.52996	5.43339	17.1088	22.9731	81.2692	28.9724	9.49103	14.7823	9.37666	6.49088	2.10977	6.78028
Kidney.toddler.38	6.70112	5.51028	12.1873	55.4377	0.613779	36.3052	130.609	86.8907	3.17516	11.2445	7.63411	0.143767	3.6352	7.85887	3.59703	9.80125	40.9982	2.37064	8.99212	60.0413	3.97052	5.1041	5.74171	23.9324	30.1331	9.75987	11.4629	62.2052	7.09941	18.8888	52.1746	13.818	64.9736	9.5135	37.2212	15.4058	356.052	4.13367	10.2728	22.7397	17.8406	93.239	55.8166	13.742	52.6447	8.84463	9.02475	4.47079	7.69145
Kidney.toddler.39	5.1326	3.87652	10.4984	20.6668	1.09526	22.9979	169.586	75.2356	3.52995	10.2739	6.92272	0	2.84799	7.24304	4.27961	9.93696	31.8443	3.1949	4.67336	19.4307	4.815	4.2282	5.81497	21.9665	0.757716	6.07447	8.07593	9.13069	5.50448	18.9162	26.6402	8.57183	48.4495	9.221	16.3491	15.9405	113.488	4.0002	6.26179	20.0096	22.4533	64.883	30.4879	10.1939	7.59028	13.2923	9.40272	3.17048	4.86421
Kidney.school.40	6.07234	5.39455	10.3399	24.207	1.10766	17.5229	103.075	61.2118	2.38953	15.2861	6.67787	0	4.92601	5.40601	2.59584	11.3767	31.1992	2.08726	2.90729	20.1893	5.27221	4.57506	4.02405	29.9754	3.89315	7.43842	10.9417	14.7501	4.19353	17.0843	31.0749	15.0141	26.5308	5.76878	22.9109	10.7725	125.901	4.3865	5.02646	16.6669	20.858	91.5058	26.841	7.208	6.93996	8.02511	6.60392	1.86581	6.24374
Liver.4wpc.1	2.55053	13.6452	9.5839	21.8576	1.80531	19.9092	112.343	78.5469	4.39407	10.6062	5.11814	0.604693	5.18488	5.68073	5.21543	13.4113	22.3392	3.54387	1.53258	27.9679	5.52398	2.56797	4.22881	1.1011	0.427673	5.02326	4.26574	8.97875	0.245161	24.0442	18.0695	19.8581	14.1735	4.50656	8.15275	15.0479	97.4438	4.89112	5.66666	10.6827	51.602	32.8533	39.8154	8.95331	20.9177	3.83718	10.2415	2.10529	4.12247
Liver.4wpc.2	2.52707	14.5807	8.81694	11.1389	2.76749	20.0399	65.8434	61.1097	4.83045	18.4704	6.93653	0.205925	4.68874	3.81502	3.87015	13.3717	17.8827	4.95305	1.32485	19.0153	8.07686	2.79214	2.46755	1.47923	0.0869894	6.19352	4.9782	9.10329	0.141288	31.4307	17.3343	27.3298	14.178	3.39125	3.8587	12.5738	63.2772	6.65605	5.50164	10.1383	39.5021	28.5434	28.9607	9.61701	8.96085	4.31033	7.8665	2.12326	2.83504
Liver.4wpc.3	2.71681	14.5103	8.65869	13.5755	2.6991	18.9045	74.818	68.1833	4.32989	15.6561	7.06587	0.242622	3.86468	3.73525	3.88311	13.4285	17.4263	4.30927	0.992562	19.6856	7.09784	3.70239	3.37314	1.42838	0.124912	5.75996	4.70676	8.08387	0.0737748	32.6446	21.0879	34.0825	13.3858	3.73831	4.17219	19.1758	72.2899	6.05595	5.09793	12.1683	49.3681	31.0211	37.7806	9.03445	9.65525	4.16213	7.0717	1.8119	3.75149
Liver.4wpc.4	3.35954	16.4806	12.6183	34.7487	1.79591	25.8067	134.436	118.386	4.80486	10.7328	6.07032	0.941313	7.33114	6.14461	5.00536	15.9194	38.8839	2.10337	2.82535	52.8193	6.02992	3.76907	5.90501	1.78355	0.902584	4.70279	4.13048	13.2699	0.363463	31.4796	25.351	24.8961	23.7018	5.47234	11.7915	26.0654	134.134	5.8352	6.74714	12.221	74.1854	46.0419	47.704	11.1468	36.7564	6.0986	11.3296	3.19299	5.83926
Liver.5wpc.5	7.7674	25.6959	13.7628	40.1026	2.13095	31.8328	147.903	111.585	3.96638	12.5512	5.458	1.08818	4.97406	4.13085	3.16386	20.4131	38.8009	2.36843	0.537382	70.8134	6.67584	2.96213	4.23716	5.8691	1.0882	5.41591	5.39483	17.9503	1.92812	26.9726	32.9843	27.5865	22.3837	2.61468	7.11315	11.8306	86.3229	6.16817	7.43566	14.3393	63.4916	51.708	38.2011	8.07794	38.6974	5.53111	5.06948	2.71656	4.22201
Liver.5wpc.6	5.38055	17.6107	15.1261	51.0981	2.62493	27.4854	181.777	120.177	5.68584	11.4907	7.61488	1.0288	4.88349	7.89429	2.79065	12.5559	70.8957	2.08236	2.3502	90.1545	4.8612	3.00678	6.68392	5.00179	1.34001	4.19081	8.52062	11.5046	1.41174	32.9744	28.3376	27.7901	22.6836	6.58103	11.9492	13.4841	188.592	4.4971	8.41269	19.5488	67.5977	67.1669	59.9632	7.8668	37.5662	8.52011	7.88835	3.81879	6.21005
Liver.6wpc.7	5.61246	20.9464	13.0911	55.8295	2.50669	27.9745	162.276	121.771	6.33106	11.9879	7.15559	2.45234	5.90556	6.5424	4.55547	15.6464	47.8713	2.55424	4.01299	77.2058	6.70723	3.47494	5.47281	7.72491	1.38882	6.00505	7.93897	16.3881	1.46652	29.5797	25.4411	23.4256	23.114	6.58083	21.5175	14.6962	138.422	5.5937	7.95365	16.4485	72.3147	57.2536	45.0229	8.9729	47.0074	5.80268	10.9673	2.91147	5.68781
Liver.6wpc.8	6.85241	12.7118	11.4538	83.53	1.63598	21.1428	231.192	51.4117	5.25072	12.0077	8.43748	0.700536	3.25421	7.20093	8.20164	10.2843	58.9237	2.29845	4.84329	106.216	3.94446	2.52102	6.81937	6.54538	1.59108	6.32751	5.9897	13.8807	2.14592	32.1708	18.668	20.4887	28.1087	7.85005	22.0255	14.8371	160.357	3.60081	4.66527	14.2481	44.9125	36.9804	32.4563	6.66213	26.4095	9.76138	13.239	3.02071	5.86726
Liver.7wpc.9	9.55886	18.0061	10.9735	46.1539	2.04206	23.5848	118.371	101.65	5.05586	13.2241	6.74709	1.98007	5.85578	5.93414	3.9374	13.2734	37.9496	2.46797	2.94753	114.933	5.78786	4.13262	4.96599	9.64732	1.19231	5.51182	6.70535	26.3993	2.85903	26.4	26.6216	22.3849	21.7772	6.55609	25.946	14.2372	108.495	5.7176	5.33064	17.0613	51.0876	47.6601	40.7928	8.52607	37.7824	6.86342	7.19321	2.63415	6.90212
Liver.7wpc.10	6.49572	14.3598	9.38477	59.3136	1.29522	15.9607	161.05	45.1353	4.25693	14.1696	9.56236	0.775863	2.43279	6.55866	4.73629	11.2215	42.0158	2.42431	2.39033	62.7474	4.003	2.53706	5.85446	7.44657	0.93204	4.53082	5.67563	10.2914	1.93978	21.8886	23.8968	18.8092	12.509	6.73034	18.4834	12.9045	86.4713	2.62749	3.63536	11.3767	31.7626	26.9509	23.5075	5.5897	15.7454	6.96086	6.32963	2.6247	3.33655
Liver.7wpc.11	8.44069	20.1243	9.404	36.8926	1.88312	20.2022	94.3186	83.1881	4.28543	15.942	6.93343	1.18911	5.46192	5.56168	2.6845	15.0863	28.1847	2.38723	2.01792	70.2752	6.45846	3.55508	3.83682	11.3154	0.568365	5.1081	4.22917	22.1296	2.35694	24.9656	26.1656	23.1507	21.615	5.3923	16.7576	13.3798	71.582	4.9236	5.58713	14.5111	49.3869	39.6399	30.8781	8.7188	31.6061	4.72067	6.77304	2.50975	5.13796
Liver.7wpc.12	7.31068	19.569	6.7368	40.5625	1.84097	20.8729	106.153	108.207	4.64817	17.4565	8.42313	1.24237	5.07751	6.36489	3.09109	13.1843	31.8132	1.95344	2.16706	69.2146	7.55336	3.43497	4.14723	14.3863	0.651754	4.68121	5.02601	19.4647	1.7445	25.7266	27.706	21.3516	16.6245	5.36136	19.0942	13.1268	82.4173	4.10928	5.32425	14.853	46.1985	45.9247	37.5036	8.63419	33.5144	5.55667	8.64771	1.92639	4.3222
Liver.8wpc.13	8.63349	10.2889	7.15565	57.76	1.03368	14.3949	173.874	38.1091	3.28443	12.9732	9.79939	2.12196	2.51949	5.86238	3.22169	8.62805	31.9871	2.32645	2.44351	59.9456	3.14112	2.29089	5.70187	9.28559	0.291325	5.04818	3.84207	12.4086	2.23679	23.8665	14.9387	17.3482	17.8153	4.85992	17.4438	10.3635	69.7244	4.09948	3.4799	11.1125	30.9302	25.3327	22.6805	5.23329	15.7225	6.73641	6.00125	1.73366	4.55242
Liver.8wpc.14	8.15926	9.12752	8.86673	62.6578	0.782381	15.1175	179.141	46.2111	4.04312	11.9218	9.4291	2.51981	3.63162	6.33833	4.38509	8.65884	40.0448	1.62745	3.60971	74.3575	2.86623	1.9119	7.23962	6.17571	0.859625	5.15328	3.99953	13.2685	1.67172	22.1172	16.9674	12.102	21.8047	8.99782	20.7221	14.1466	94.8557	2.93538	3.86402	14.2627	28.0706	28.5821	26.24	4.76193	18.5372	7.69681	6.57826	3.12316	5.43696
Liver.8wpc.15	7.90636	11.478	8.02312	71.4336	0.874092	14.9992	205.028	61.8803	2.95146	12.5596	8.13565	3.39869	3.16369	7.30584	4.55532	9.31758	48.2194	2.01127	3.77225	93.8345	3.21216	2.47395	6.98248	9.15517	0.449744	5.0787	3.61441	12.3391	2.00879	27.7024	19.7328	14.8775	18.5288	7.29338	24.5389	9.17098	114.39	3.02221	3.50154	11.9163	34.5215	31.4968	28.0772	5.83391	20.9569	7.7028	7.82313	2.07003	4.47954
Liver.8wpc.16	5.45887	12.1933	5.79739	71.6509	1.20722	16.802	187.519	102.266	5.11912	14.0207	13.1235	2.4164	4.28171	11.9486	2.79498	8.83599	38.5683	1.49937	2.96017	87.5097	4.19971	1.87332	6.4351	13.624	0.364688	4.42165	6.6326	8.67923	1.12559	23.9846	23.3993	14.0334	13.9195	11.113	41.6435	10.3267	112.661	2.45017	6.66985	12.0041	30.0132	35.6666	30.5571	8.7648	19.3024	5.53515	12.1865	2.95346	3.95491
Liver.9wpc.17	6.74375	7.92417	6.0966	88.2631	0.599137	17.0707	218.12	101.671	5.87045	8.59027	9.83969	4.62612	5.09943	14.1259	4.02082	7.25608	48.73	0.771507	6.3973	121.023	3.06249	1.50157	9.10561	10.4055	0.685814	4.99401	3.22322	12.7608	1.29441	22.9158	15.6994	11.4893	21.6139	13.0271	50.6333	9.59621	202.281	1.50464	6.48753	11.3389	21.508	34.1495	32.55	5.65414	30.2474	8.40238	8.69824	3.89271	6.29667
Liver.9wpc.18	9.82438	10.7109	9.32598	71.3004	0.755855	19.9482	170.054	91.7892	4.53728	13.0562	12.0302	6.78203	4.40324	7.9993	2.21582	7.47582	52.9619	1.61498	4.46377	119.081	3.44185	2.37014	7.76084	10.7653	0.772414	3.91001	5.47706	16.5106	2.10267	28.7013	24.2138	15.5228	17.3485	8.74184	29.0167	11.6889	152.637	2.92498	6.07514	17.0303	31.1718	43.8318	35.9659	6.87617	35.5765	9.07664	8.90363	2.91466	5.12465
Liver.9wpc.19	6.94744	11.1941	8.47442	56.9801	0.942093	14.839	166.615	49.646	4.23331	13.96	10.6799	0.936716	4.40573	9.33417	4.59588	10.4013	41.0114	2.131	4.36432	55.5248	3.1882	2.11496	6.71793	6.77449	1.11188	5.24482	3.74795	9.76149	1.83952	27.2954	18.5363	14.3048	16.6529	8.54577	22.2172	14.6284	100.335	3.53231	4.62907	12.7354	31.6235	25.7379	27.8301	7.24143	19.5296	7.30732	8.57977	2.53359	6.50637
Liver.10wpc.20	13.0665	17.2799	9.84261	53.3656	1.44455	22.3155	130.562	94.5818	3.96207	15.3974	9.10475	7.2867	4.94856	5.0787	1.3989	12.0687	35.571	2.14337	2.31584	100.648	4.36393	2.93345	4.01606	20.6615	0.406665	4.87382	6.03361	25.8029	1.98151	24.3854	42.7895	24.3688	19.1163	5.08367	21.6766	5.0545	75.9756	4.12424	6.0894	13.3165	48.4026	51.7891	36.2513	7.8839	35.9266	6.78101	7.6186	2.10998	3.77853
Liver.10wpc.21	2.24049	7.54367	3.76532	65.758	0.568721	13.3892	264.168	68.0992	4.05072	11.8469	8.91999	0.920001	4.28978	7.0305	2.68078	8.19985	32.138	1.18666	1.83675	84.9035	1.59635	1.61795	5.06508	22.5	0.0742986	2.25173	2.93961	3.45792	1.40422	16.9725	12.3353	7.59907	11.5882	8.71345	39.5491	6.54123	132.743	1.31098	1.93349	9.94111	16.4855	30.9699	24.7902	4.80135	11.0856	2.56104	9.85753	3.0674	1.48529
Liver.10wpc.22	10.4323	7.78047	6.27043	77.1409	1.01273	15.7456	192.768	52.8061	3.42565	11.3364	8.28634	3.31343	4.34509	7.70739	4.22799	8.2202	44.2004	1.88471	5.96487	86.9019	2.72235	2.14551	7.33966	11.8014	0.375333	5.08773	3.72309	15.7525	2.1148	24.0499	16.3582	14.7547	24.0459	8.24241	27.7834	16.2278	106.967	2.93377	3.65075	14.146	27.2183	28.5489	26.294	6.07611	25.5698	7.76254	8.89535	2.83945	5.37694
Liver.10wpc.23	9.55738	11.0642	7.96488	66.7492	1.88644	15.8995	130.056	111.827	4.39162	11.3159	11.4691	6.98402	5.68078	8.52361	3.088	9.35184	41.2512	1.48611	3.60666	87.8576	3.80439	3.39765	6.74219	14.262	0.453889	3.68576	6.73426	13.9527	1.42414	26.9626	17.1334	10.2938	25.283	9.62729	32.7798	13.3901	127.116	2.44193	7.89057	18.7384	32.6539	43.1765	40.6467	9.28649	30.6637	6.40483	9.56256	2.37399	6.27804
Liver.11wpc.24	10.9531	12.4524	6.63857	73.2528	1.61178	25.1043	160.61	143.394	4.46529	11.473	7.86815	14.0572	5.3501	7.60315	2.91243	12.0896	43.1973	1.95306	3.45193	115.6	4.67451	3.2456	6.12737	43.1421	0.651626	4.82504	4.73117	26.7344	2.4934	24.483	37.7715	15.3103	34.5664	5.73553	32.346	15.9706	112.432	4.13591	7.07987	14.6451	52.2788	57.9125	48.4589	9.27013	54.2005	4.58784	11.0727	2.41331	4.82493
Liver.11wpc.25	7.90555	9.49756	8.4088	62.0183	0.782687	14.9699	144.149	63.0497	3.6274	11.0969	7.30699	6.58912	3.16505	7.00719	1.61846	7.13072	52.0342	1.3526	4.24838	120.768	2.52215	2.48863	6.44831	17.7973	0.417026	3.3492	4.89546	17.2267	1.53465	22.1017	20.0697	14.9429	17.1263	6.15991	22.8615	9.11345	122.482	2.98353	4.8856	10.8433	28.2236	38.1252	32.7562	5.78779	29.4735	11.8591	4.69968	2.41608	2.57416
Liver.11wpc.26	6.94361	8.49391	7.10036	74.8606	1.02684	16.9444	193.703	78.4247	4.56591	11.1334	10.2833	6.02191	3.87327	9.16671	2.13906	6.57918	44.7525	1.37124	4.35157	89.0263	2.40248	1.6109	9.06938	23.5932	0.423975	4.21134	5.72879	11.9386	1.37723	22.7211	16.9085	13.5152	15.1821	10.0173	38.9607	13.6446	137.743	1.92267	5.2905	12.8384	23.068	34.8206	31.7177	6.54959	26.3905	5.43468	10.5356	3.48892	4.70038
Liver.12wpc.27	14.2563	16.9615	10.4041	51.4954	2.34682	23.9863	110.197	114.822	4.24715	16.2939	7.21029	8.67305	6.61875	4.81749	2.66659	13.1622	45.3545	1.94196	3.14649	91.5054	5.46438	3.6711	4.81596	17.9955	0.279514	4.09165	5.86517	23.3697	2.34008	23.8073	35.4176	21.1155	23.0149	5.13318	19.797	8.00288	85.8818	4.30739	7.19037	15.2646	44.167	52.5213	38.2724	7.1691	37.0499	6.32279	5.29087	1.75434	4.61576
Liver.13wpc.28	11.5966	12.6491	7.13011	68.3354	1.46397	19.5609	152.931	117.386	3.54724	12.5214	8.36263	12.7791	5.51661	6.3929	2.76548	10.1834	35.3123	1.67259	2.64172	88.4338	4.43137	3.70209	4.95335	18.2336	0.476014	4.70359	4.08377	21.1803	1.88766	25.659	26.3923	15.3563	32.6055	6.5436	30.9456	16.1495	96.5632	3.28565	6.41128	18.0536	43.2761	51.4091	41.3259	7.66623	37.5063	5.9772	5.08414	2.57982	4.93984
Liver.16wpc.29	8.83615	16.6086	6.78778	42.1936	1.47257	18.9775	129.155	92.2018	3.64042	15.0843	7.00556	18.9289	4.01714	3.85016	1.76136	12.0152	24.0675	1.6153	1.35881	94.3026	5.09763	2.47369	3.87029	42.3415	0.161232	3.49421	3.38631	16.808	2.01273	19.5337	26.415	17.6704	14.0856	3.21126	16.8724	6.9944	69.7621	5.26439	5.13997	12.2624	37.5883	50.1258	33.7171	7.28029	36.298	4.96395	5.22591	1.69273	2.92189
Liver.16wpc.30	16.4944	16.8439	8.75068	59.0101	1.98584	20.9207	134.626	101.753	3.12652	14.257	6.99093	24.0917	5.68217	5.62736	2.05496	12.0936	32.3177	2.20989	2.44324	94.5883	3.85801	3.16851	4.26096	28.3966	0.395327	3.7548	3.6775	25.2395	1.79006	21.1791	31.4962	21.1061	16.1677	4.6702	29.1462	13.7951	79.0047	4.09617	6.74601	16.3323	41.3608	63.1404	35.5337	7.70759	36.2185	9.93618	5.7803	2.02174	5.06453
Liver.18wpc.31	10.7631	9.04655	4.68526	66.1795	1.98706	23.0084	201.309	139.228	4.19344	9.95396	6.22511	36.9761	4.09561	6.31948	2.54004	10.3699	39.3939	1.24251	2.44474	142.323	3.51793	2.03388	4.14045	80.1339	0.175809	4.7418	3.12081	25.4184	1.94691	19.8474	28.4265	12.1285	20.2602	5.4944	54.7834	12.6573	131.931	3.26156	5.03449	11.1425	44.6934	65.8839	45.1015	8.41204	55.3052	5.16999	10.3141	2.83218	3.30418
Liver.18wpc.32	10.2637	11.8219	7.11768	54.4449	2.07809	15.4748	125.544	92.2017	2.89993	12.4581	6.78366	19.9095	4.6458	5.07763	2.05169	8.84167	32.011	1.5793	1.80842	78.1969	3.45198	3.07614	3.97402	23.4083	0.164804	3.28764	3.59289	24.2941	2.21091	19.9952	25.3463	14.5431	12.2015	4.85464	26.2726	11.4437	78.133	2.44591	5.93591	12.1361	30.9765	49.0163	32.548	7.54606	25.2854	7.97329	5.46377	1.85202	3.34096
Liver.18wpc.33	10.4031	19.1596	7.47372	48.3533	2.17756	18.0889	127.729	79.577	3.55712	13.0221	5.92746	16.8661	4.82244	4.52363	2.82092	13.3188	22.0303	1.61983	1.29461	62.426	4.55837	2.88266	3.75141	14.009	0.101827	4.10191	3.6259	17.145	1.10058	19.8134	28.1468	17.3646	18.8814	5.14421	19.7698	11.8879	70.2763	3.72777	5.1868	13.0795	33.8183	44.1412	27.3597	6.68599	27.5733	5.21227	4.69986	2.14741	4.14576
Liver.19wpc.34	10.597	10.9121	5.71595	50.5779	1.21107	16.4892	137.421	84.1792	3.074	11.5762	6.96069	23.8752	3.66208	6.30196	2.29821	7.8841	31.7273	1.78398	2.62673	92.2349	3.66009	2.93626	4.94741	28.8754	0.121788	3.24695	4.24079	15.0639	1.60301	21.3979	28.5837	15.7244	17.2934	6.18849	27.6813	7.70378	86.0661	3.20187	4.63151	15.5846	30.2947	49.4464	31.8949	6.68437	31.9464	11.6944	6.00011	2.47517	2.88042
Liver.19wpc.36	30.3007	23.2561	11.2214	67.8601	1.27953	32.0806	137.313	100.264	3.86797	13.6422	7.74007	43.2003	5.70559	5.42978	1.60245	14.6727	41.4048	2.30901	2.23372	157.125	3.91687	4.39439	4.32028	25.4104	0.626471	4.48099	4.62188	52.7227	3.60753	27.8501	43.1293	31.5855	32.7558	4.40945	25.5456	17.4207	97.9006	4.38661	6.92302	21.0741	49.986	73.5381	43.8985	8.27695	58.9014	14.5449	5.15445	2.5205	5.50539
Liver.20wpc.35	21.451	15.4406	8.22195	72.6788	1.39597	25.301	109.949	111.455	4.04222	13.192	8.93959	49.7734	5.60422	4.41977	1.39022	11.8469	43.7785	1.6474	2.45644	116.928	3.78119	4.58712	4.53104	21.4865	0.565494	3.95571	4.31492	47.0371	2.36465	27.6259	39.6432	22.7341	31.8302	2.79851	21.4606	8.61005	91.6348	3.5697	8.56903	18.3502	40.6776	68.6212	41.3815	10.2749	43.979	10.7598	4.63357	1.9308	4.54734
Liver.20wpc.37	25.3117	17.9675	8.70223	59.5472	1.81038	30.9555	125.471	115.825	6.07969	15.5685	8.13598	56.8281	6.18064	5.70173	2.32425	14.4408	39.6035	2.00763	2.64378	142.21	4.33525	3.26935	4.46346	37.8746	1.09686	4.9529	5.34713	51.9611	3.01237	25.2218	40.6037	24.064	26.185	4.84857	40.5162	14.8625	105.121	4.91623	9.02639	18.677	45.2197	71.9813	50.7116	10.6788	57.4265	15.1706	6.66952	2.47836	4.46572
Liver.newborn.38	2.77642	8.32891	9.00003	17.6467	3.42317	14.4447	144.455	62.228	6.8406	15.2875	5.842	18.0492	2.34478	4.20853	5.81505	14.7615	30.4124	1.77996	2.86988	7.58748	5.13803	2.16413	3.49874	14.4069	0.471394	2.9046	3.89217	5.03962	0.816539	27.6814	10.1813	12.1477	3.05385	5.57639	15.5376	6.21507	86.1493	2.33553	8.57232	11.2519	36.8755	42.2984	14.5369	6.94444	10.2766	8.69431	7.85386	2.84973	2.13352
Liver.newborn.39	12.6954	10.6716	8.82311	82.6936	1.8847	31.9962	218.747	64.0043	7.06334	12.825	4.93679	79.7019	3.9713	4.77865	2.8661	18.8773	85.3826	2.49511	3.11839	35.5195	6.68741	1.94133	4.74142	15.9224	8.28656	3.3192	3.02326	42.9846	3.89127	22.0271	22.3696	34.4941	20.2441	4.40594	39.442	5.70352	127.549	3.93146	10.5474	11.6709	46.259	62.6867	37.5433	5.97524	35.7369	15.5694	7.7494	2.95575	3.30851
Liver.infant.40	21.6819	5.81294	13.1419	159.358	0.351624	87.0921	272.86	135.699	5.26969	5.96474	6.98866	401.979	2.66247	4.47684	2.09105	34.7111	139.311	1.49033	8.74633	344.913	3.80268	5.21914	3.31252	65.1077	21.1762	8.10923	3.07052	210.364	16.4012	21.4304	134.185	33.6654	97.4816	7.00115	91.4706	9.83508	563.256	5.14321	18.5405	19.3531	88.7033	166.848	108.501	10.3254	247.845	45.1619	11.1587	3.74395	3.32909
Liver.toddler.42	13.7703	8.2736	19.9263	162.734	0.534314	50.5199	287.53	79.6511	4.87554	6.27816	7.62061	226.246	4.57103	5.25472	4.31271	37.4157	138.546	1.65128	9.9171	255.487	3.84244	3.59026	3.12898	24.662	53.4603	7.57937	5.09518	165.878	15.2847	25.9296	63.5915	39.4337	112.356	9.92466	107.53	13.9524	702.73	5.3779	22.3257	15.9997	82.2637	75.1899	101.515	11.0331	154.037	31.2931	12.6321	5.0916	7.54711
Liver.school.43	12.2254	9.12489	13.4897	179.329	0.392023	80.6297	267.603	113.223	5.46748	4.51895	7.2136	234.644	2.65591	5.77928	4.70616	39.8848	91.5966	1.52499	9.5625	274.937	3.53299	5.01062	2.74487	40.6982	40.9004	9.60921	4.78255	171.112	15.9289	23.3985	69.6678	37.4611	153.342	10.1625	142.835	14.2598	889.824	4.37109	15.351	16.0571	66.759	97.0255	112.324	15.2256	147.36	35.6753	14.935	4.57163	6.11909
Liver.teenager.44	5.53205	9.36563	17.4918	226.943	0.222612	103.174	259.034	80.8292	7.03647	5.75672	9.72338	191.427	3.03802	6.65224	3.45269	33.0666	125.733	1.38728	18.4599	176.972	3.79398	2.8147	3.53428	20.2685	78.6076	10.4	5.08472	197.119	14.987	25.6121	58.6607	36.7748	77.2514	13.566	149.326	16.1112	1020.06	3.05908	21.7036	19.1802	55.2495	74.4939	111.888	15.1154	149.974	31.8113	10.8323	5.22665	7.14468
Liver.youngAdult.45	9.073	6.90956	17.0948	124.128	0.438742	74.1534	215.326	56.7097	6.38437	5.58008	7.85592	234.56	1.83841	5.36132	4.98346	35.7711	118.561	1.87485	11.4746	130.824	3.66245	4.42212	2.66718	10.6316	58.2744	8.78456	3.88761	206.895	21.0932	22.1894	71.1792	35.0425	72.3182	8.62221	101.232	10.3906	652.582	4.26041	19.6737	13.6914	62.8604	60.8874	98.9951	10.172	105.158	38.8823	10.35	5.29187	5.32662
Liver.youngAdult.46	6.36342	8.1739	13.05	163.115	0.408855	82.0091	396.534	199.169	9.22413	5.42212	6.02141	406.75	4.63984	6.17011	4.77837	30.1539	235.073	0.857969	5.71295	91.3501	3.35819	4.34797	4.14723	30.4009	22.1182	7.51518	6.85741	151.937	9.1035	22.909	104.885	32.3916	123.984	7.86702	82.2336	13.0293	1100.68	4.27822	25.9377	17.7968	85.241	156.397	103.811	10.2795	135.689	44.7134	11.4757	3.47377	6.49689
Liver.youngAdult.47	8.05739	9.83964	21.7414	181.231	0.28466	74.0905	309.973	84.5769	8.06448	5.80847	10.7767	405.818	4.11146	6.29839	3.05989	34.8134	207.844	1.39958	12.7992	235.056	4.09966	5.0553	4.57159	12.4777	92.7863	8.92621	7.03192	226.427	24.3442	27.2728	102.039	36.0977	108.91	11.8974	109.251	20.1496	853.065	4.82575	31.753	19.4651	80.0251	82.888	133.943	14.5691	142.376	30.9048	9.00006	7.03153	6.4424
Liver.olderMidAge.48	12.3615	13.8562	21.3098	180.377	0.0709138	95.7712	256.556	96.9191	10.1965	5.14895	8.83053	426.513	7.71329	5.68331	4.73185	47.0153	102.411	0.871218	13.663	183.652	4.36771	5.5143	3.44679	21.7896	68.205	10.6955	6.36732	252.256	13.7447	19.6392	108.699	40.0276	146.966	15.2569	127.489	23.6874	836.958	5.35802	30.3785	20.5845	78.8967	98.7464	121.609	16.5288	134.588	26.9264	18.7053	10.916	8.2469
Liver.senior.49	7.05343	6.1379	11.2093	125.324	0.299198	42.8362	193.549	50.5857	6.57325	7.64479	5.93175	129.231	2.32054	5.94153	3.61868	21.7503	75.5665	4.0262	12.9972	70.979	6.83787	2.70635	3.12237	13.6961	42.5595	6.82253	4.48654	144.753	8.04097	18.957	50.9973	24.342	53.4838	9.13454	87.8051	10.9267	527.178	2.72903	12.9297	14.3643	34.4966	54.1171	59.7642	10.3023	54.9343	19.4846	9.72999	4.56273	5.4994
Liver.senior.50	8.63616	9.61722	18.4359	207.769	0.196214	62.8254	258.973	68.602	7.08546	6.14555	10.6464	246.658	1.59867	5.73321	2.84261	34.3971	120.466	1.83416	10.7427	130.817	4.22853	4.12455	3.06411	19.0295	55.9385	7.87028	6.03686	192.219	19.7825	26.713	53.0228	40.4021	95.7355	17.6189	99.5024	10.2409	775.22	3.50568	22.1336	16.3185	58.6259	70.173	99.6936	11.8011	98.3596	26.1541	11.6984	6.17808	6.12039
Ovary.4wpc.1	3.23192	15.6877	9.00873	4.76297	13.4642	13.1453	33.062	56.474	2.80467	23.7138	9.11423	0	2.09682	2.92971	1.71276	12.0907	17.5471	9.97626	0.578986	4.08999	14.7736	3.40896	2.25187	2.30569	0.00910801	5.22215	5.13508	4.71803	0.32276	30.7408	25.4351	10.5421	9.7568	1.33813	1.08183	6.42842	37.816	8.4755	6.45781	15.4704	19.7349	30.9082	23.2565	9.27982	5.28855	3.62612	3.71967	0.762207	1.94642
Ovary.4wpc.2	1.81228	8.619	5.51124	7.20031	6.33136	10.8571	54.4807	61.34	3.90598	13.7198	7.84264	0.0558007	3.05144	5.08381	6.25446	8.96772	18.4489	7.14562	1.65714	3.7833	8.79975	2.84996	2.64707	3.36819	0.0127682	5.77106	5.60198	3.74479	0.226233	21.891	14.6693	4.91975	7.92508	4.80486	5.74801	10.9388	59.697	4.9143	5.76841	9.92657	17.8414	24.8194	23.6802	10.1723	3.07877	2.97077	10.5614	1.85921	2.85804
Ovary.5wpc.3	3.23442	9.91915	6.58593	6.38985	2.90037	12.2479	48.4232	46.7625	2.94263	17.1243	9.57429	0	2.35537	3.94423	3.57827	10.8271	14.8777	8.13439	0.79298	2.72035	7.01043	2.81633	2.06604	6.63517	0.0176108	6.19016	4.01264	3.2882	0.312037	22.2411	15.2892	7.69965	9.89129	2.56464	2.49205	10.788	41.9728	6.32949	5.15013	12.6497	14.8713	25.5381	19.6457	11.1646	0.719948	2.66338	5.69667	1.59167	2.29827
Ovary.6wpc.4	3.81071	7.51945	6.70801	7.51369	3.04737	10.7055	55.0293	41.1073	2.75217	14.774	7.62658	0	2.64279	3.5379	2.81525	9.65428	13.777	7.5702	0.736757	3.96127	6.57404	2.28409	2.13004	8.16577	0.0185438	5.88889	3.47844	3.16366	0.443567	18.3929	15.4815	6.93862	10.4314	1.99551	3.49424	12.1724	39.0755	5.45846	4.73472	15.5138	12.383	26.9956	14.3591	9.51898	1.10501	2.85242	4.71223	1.55185	2.31039
Ovary.7wpc.5	3.01395	6.81387	5.10636	4.71292	2.21189	8.81442	34.4268	30.9234	4.42525	14.5711	5.04653	0	2.9347	3.60538	3.72669	10.6197	8.17184	5.39261	1.37317	3.95132	6.49633	2.54014	1.51844	5.83722	0.018852	4.48595	2.35749	3.16171	0.492691	15.3533	12.4072	5.121	6.7507	2.53887	3.33114	9.97926	34.2018	6.34655	3.5829	14.7958	11.3614	20.5189	13.1142	11.0644	1.30625	2.5343	4.57055	1.7985	3.06535
Ovary.7wpc.6	2.94493	5.75198	5.85276	4.92893	1.65653	9.6932	39.2132	37.3553	2.74822	13.5011	6.24758	0	2.36972	3.9723	3.30481	8.63794	8.7757	5.11471	0.565479	4.39813	8.16593	3.81372	1.73828	6.77148	0	3.98197	3.30896	3.42841	0.461024	15.6759	16.0673	5.74263	6.19706	2.87176	3.07194	6.39692	41.879	6.19183	6.21608	16.4908	12.8413	24.1823	17.7411	10.0924	1.31287	4.17394	5.39745	1.40697	2.80644
Ovary.8wpc.7	3.46494	3.79406	5.15289	11.3279	0.48611	8.44678	85.9102	23.8654	3.75148	13.5902	8.44611	0	0.611565	4.60909	5.39146	6.31288	11.868	5.1168	2.37471	4.1759	4.81931	2.16931	2.49085	6.27506	0	5.26529	5.21524	1.56372	0.300061	15.8724	9.09771	3.38948	8.01648	3.64605	6.61733	16.6931	52.3647	4.78528	4.05429	15.6157	9.00891	19.0366	13.9223	9.70561	0.124245	3.1419	7.23259	1.6673	4.1231
Ovary.8wpc.8	4.82398	5.61658	7.74645	8.01369	0.873152	11.4365	73.4777	31.752	2.99807	19.6081	12.7311	0	1.21049	4.11524	5.03984	9.50051	16.8786	9.36394	1.90245	5.08483	6.30626	2.58252	2.56412	5.95708	0	4.51663	4.93067	2.35146	0.688554	19.9016	15.8789	5.26507	9.18522	3.88911	5.39983	12.4916	49.5427	5.9531	5.73498	20.8133	13.3083	28.0348	19.3826	9.72022	0.282265	3.46427	7.09529	1.561	4.14727
Ovary.9wpc.9	2.84495	3.09209	5.98094	11.35	0.264723	8.53466	72.1852	36.3926	4.11757	11.5535	9.19674	0	1.70751	7.0361	5.14169	7.02518	10.5742	4.20283	2.79557	6.7316	5.87187	3.02639	2.5909	8.49729	0	4.80985	5.42977	2.27731	0.199719	16.139	13.9875	3.43987	8.18382	5.63892	10.4883	14.7377	69.5884	3.3914	5.69169	16.4743	8.88505	27.9768	17.482	10.8464	0.156204	4.31802	9.31297	2.33248	5.49625
Ovary.10wpc.10	2.3181	2.93224	6.62234	9.16493	0.70368	7.95464	96.8127	31.6522	5.47604	24.883	10.1617	0	2.0156	6.46765	3.21386	6.955	9.71491	4.85505	1.27158	7.51959	8.32756	5.04645	2.01032	7.56399	0.0306433	3.14155	4.65473	1.28271	0.235279	24.1501	19.0802	3.96161	6.45526	3.87017	9.51124	10.7346	65.0496	2.279	7.55603	16.5728	12.2587	31.6207	14.0697	11.1732	0.481274	4.38349	9.66735	1.6925	7.29923
Ovary.10wpc.11	3.32072	6.28766	6.621	7.44669	0.691362	13.9348	50.9024	49.4367	4.2133	21.9734	10.3306	0.0109078	3.49139	5.53017	3.83726	9.57967	8.28498	6.90754	1.34863	5.18835	13.7118	5.71373	1.98937	15.2881	0.00998363	5.68728	7.48031	3.62095	0.322832	21.1059	30.6465	6.8166	7.97342	3.3131	9.85265	9.02962	46.0666	5.79348	10.5157	19.7523	15.102	40.361	19.9866	18.5567	0.269788	4.32315	8.2322	2.31429	8.26433
Ovary.11wpc.12	2.36712	6.63125	5.99484	4.43153	1.31596	13.2001	35.8342	44.1798	3.54328	27.1849	9.74864	0	4.21133	4.31283	3.55287	10.3973	7.73656	6.77173	0.900256	4.21216	18.28	6.53008	1.83247	11.7487	0.00790432	3.9165	5.54542	4.93691	0.154058	23.2636	30.4484	6.91171	7.10874	3.01526	5.86495	14.3769	40.2589	3.95338	10.0858	21.3578	16.2878	35.7423	18.1826	18.0195	0.49292	5.31294	7.58344	1.98443	8.77309
Ovary.12wpc.13	2.72674	4.53443	7.24341	7.63001	0.534977	13.0145	61.1202	41.8067	3.0483	20.7275	9.05656	0.0162901	3.3181	4.41119	4.44506	9.15787	10.0949	4.75792	1.34273	4.43504	13.6078	6.10812	3.17463	12.4697	0.0447297	4.16734	6.11502	3.09801	0.330226	19.6876	21.4608	3.72933	8.05071	3.84303	6.98547	12.5007	44.2001	3.9241	9.78913	17.2615	14.7886	32.2395	17.3273	12.6487	0.609532	5.18436	7.98354	2.03382	7.26681
Ovary.12wpc.14	2.00749	3.79022	5.52143	6.95176	0.486813	11.065	58.1797	52.3225	3.34947	17.1932	8.02373	0.0203062	3.54525	5.68713	5.08912	9.43327	7.43908	4.37249	1.62453	5.22959	11.7823	5.7421	2.06976	14.0709	0.0278786	5.01685	4.43173	3.81571	0.304612	21.8006	17.2681	4.67226	8.26878	3.8683	9.8114	18.4701	42.5557	4.4226	8.76534	20.8691	13.6297	35.2984	18.1825	18.9955	0.334828	4.27629	7.98791	2.2086	8.20273
Ovary.13wpc.15	2.83027	4.69007	5.82671	6.191	1.22077	13.0059	48.0653	45.0242	3.8816	24.4645	9.41684	0.0247818	3.705	4.10791	4.6919	9.09316	7.7602	4.82541	1.17152	3.51673	15.9938	7.20834	2.52595	7.92872	0.0226821	4.4353	4.97583	2.97017	0.281324	22.4697	21.2308	5.83412	10.1306	3.28854	5.15542	18.8407	40.4968	3.36072	11.931	23.0489	14.4615	30.9103	17.2922	19.6996	0.832967	4.39786	6.44017	2.42964	8.93773
Ovary.16wpc.16	3.02546	5.38922	10.6441	5.43928	0.545636	15.2661	51.2807	46.2768	3.90023	24.4993	8.35647	0.00893265	2.81435	3.7677	4.16239	9.61613	9.28319	6.95339	1.49421	4.97655	17.3645	6.23137	1.78088	11.3156	0.0286153	4.01723	4.14162	2.28981	0.561342	20.7459	19.8325	5.85754	7.24289	2.34965	5.76666	9.377	32.6105	5.79804	8.08315	16.7024	15.3063	33.3174	16.8821	14.0193	0.651474	3.37123	7.02242	1.23839	4.96192
Ovary.18wpc.17	2.06879	4.84836	11.0964	3.78937	0.389718	9.75988	34.9432	30.4531	1.62381	20.6491	8.96662	0	2.79361	2.67595	3.54468	5.69381	9.25078	5.18423	2.04702	1.65523	20.1064	5.57197	1.97499	7.67204	0.041775	3.46196	3.45321	3.20974	0.185047	14.4933	20.2469	4.96008	4.36991	2.98798	2.75663	13.1661	26.7345	4.12299	8.31379	17.298	13.7263	26.1981	13.7018	13.0793	0.463133	4.80589	4.79326	1.36342	4.90484
Ovary.18wpc.18	1.38584	3.36017	7.62223	8.41019	0.558557	9.68825	61.3391	43.6846	3.29165	13.1927	9.67819	0.0320909	2.60817	6.5377	7.26123	5.92191	8.27659	4.4472	2.87851	2.83357	10.5792	4.69716	3.16809	7.00116	0.014686	4.28682	3.7353	1.73503	0.143117	12.9938	17.147	2.67691	5.35451	6.13219	9.13098	27.3149	49.5138	3.16042	10.9578	20.0737	11.3067	24.8771	17.9545	21.9249	0.569848	4.25224	12.6618	3.17082	10.1721
Testis.4wpc.1	2.38338	9.60846	5.35963	4.91485	5.31495	8.76403	34.7048	36.5412	3.89806	16.0423	6.92379	0	2.67073	3.44824	5.3674	9.64053	13.2461	5.59674	1.38273	4.08444	7.88073	2.11672	1.69106	2.37368	0.0108758	5.77682	4.37984	2.75848	0.192703	21.6944	12.3184	6.4979	7.24146	3.06955	3.5405	8.85895	39.3058	5.38579	5.47025	9.62717	12.9243	18.893	16.9115	8.3646	2.32104	2.95222	6.2465	2.03873	2.01187
Testis.5wpc.2	2.18409	6.2831	4.12393	8.72372	3.34614	10.9598	65.9122	61.526	3.21504	11.6334	6.51785	0	2.96109	4.53348	5.49011	10.5834	14.3236	7.411	1.28024	3.73885	6.374	2.53464	2.7481	5.86905	0	6.59864	4.58	3.25334	0.264481	19.45	12.6481	4.67866	10.6502	3.38938	3.98165	13.7884	56.6007	4.89488	3.7298	13.0044	18.0069	25.9377	22.3919	12.3619	0.847125	3.63842	9.65788	1.8559	2.73784
Testis.5wpc.3	2.5604	8.45035	5.75141	6.79161	2.95949	9.74034	49.6133	42.4144	2.99627	14.2531	7.1631	0.07068	2.9077	4.03209	5.42242	8.53658	14.5224	7.40819	1.99192	3.38978	7.23416	2.54234	2.1692	4.31894	0.0242593	4.83341	4.02779	3.26689	0.179099	18.3964	12.9961	6.379	7.70775	3.43905	4.32812	11.352	45.9246	4.43651	3.18757	15.7852	13.3442	20.8166	19.6298	9.2345	0.862872	2.59224	7.45413	1.62412	2.58191
Testis.6wpc.4	3.9577	6.00095	6.67889	8.03567	2.39755	10.4415	63.6253	32.2613	3.55203	18.4072	9.3132	0	1.27638	3.40591	4.89898	8.19258	15.4554	7.05821	1.84361	9.65082	5.728	2.82477	2.26026	5.14237	0.0126553	4.72358	4.07717	2.63478	0.504524	19.1266	12.7607	5.38888	10.1731	3.32715	3.45172	9.91521	48.8976	6.01033	3.53087	16.8704	13.5583	21.9724	14.8824	8.85571	0.806735	2.9118	6.80914	1.88514	3.24968
Testis.6wpc.5	3.11887	7.23297	5.55129	6.89692	2.36103	9.49478	40.8766	39.2905	3.0545	17.5227	6.10167	0	3.02645	3.52037	5.11685	10.4378	12.8128	7.06682	1.05175	5.26618	6.98464	2.94668	2.25803	5.87156	0	4.60638	3.78735	3.21028	0.318281	18.1184	11.5918	6.05551	7.47685	3.28976	3.39662	12.9051	47.3818	4.60235	3.88408	17.0773	13.862	25.8835	14.9749	11.7265	1.62462	2.4686	7.17064	1.69315	2.84298
Testis.7wpc.6	3.42801	5.82745	5.88993	12.1305	0.725072	8.04534	71.4029	32.056	3.84963	16.7505	8.79447	0	1.43916	5.42437	8.01693	8.68018	22.3663	6.19117	2.36368	6.31028	7.0471	2.64996	2.77389	3.51155	0	5.04031	5.90887	1.89496	0.365893	17.2205	13.411	7.56178	7.54196	4.10603	3.4283	17.1466	61.4019	3.91857	3.39801	16.282	9.69318	25.9631	15.9624	11.5166	0.633667	3.81327	8.90206	1.9997	2.97154
Testis.7wpc.7	3.33216	9.62063	6.06749	5.23697	1.72932	9.35293	31.5273	39.3693	3.83359	20.3863	7.15311	0	3.80632	4.01107	4.27571	11.4906	16.2461	6.85958	0.923843	4.52471	10.6907	3.66823	1.92657	4.86678	0.00792705	4.27606	3.79719	3.9884	0.323047	18.742	13.2939	9.85755	6.64749	2.39054	2.39458	9.62393	38.7948	5.32555	4.52479	16.6129	13.8291	32.3224	19.3927	11.9971	0.922763	2.68461	6.67002	1.83092	2.98634
Testis.7wpc.8	3.51498	9.02116	5.75124	5.29149	1.9214	11.5796	35.0563	42.3595	3.78454	18.7051	7.12399	0.0243779	3.42447	3.91757	4.23678	11.0246	15.6998	6.59628	1.38882	4.17692	8.93732	3.58339	1.84405	5.0083	0.0223124	4.21256	3.5942	3.51165	0.424992	21.1478	12.219	9.14517	6.44999	2.34354	3.48454	11.4768	44.6322	5.26523	3.96929	15.6026	13.1101	31.8948	19.2297	11.8087	1.70062	2.88412	7.53572	1.54979	2.59144
Testis.8wpc.9	3.78799	5.07966	5.63692	11.4333	0.43793	6.65071	73.4793	30.2387	3.77223	15.099	9.08038	0	1.14688	6.34775	8.8997	7.13962	22.3253	4.89328	2.4081	5.4067	6.58091	2.45783	2.9658	3.97782	0.0249086	5.39079	4.61954	2.24308	0.0662012	15.7898	12.133	6.85452	7.66537	5.16824	5.44232	14.4845	59.964	4.27594	3.14005	19.2335	9.13029	26.9122	16.3709	10.8211	0.327923	4.47539	10.3017	2.0011	4.19744
Testis.8wpc.10	2.83255	4.02801	6.22339	16.0594	0.391216	8.31098	99.7842	53.5228	12.7594	14.0673	9.60731	0.0154709	1.24186	10.1797	9.32629	7.15112	28.1895	3.70447	2.73793	9.0013	5.7471	1.83086	3.05464	5.2471	0.0141601	6.30469	5.97256	1.50912	0.294801	20.6643	8.62893	5.40228	9.26841	5.60238	8.31606	19.7683	83.7505	3.43604	4.84776	16.6177	8.08287	32.9928	20.4851	12.228	0.441517	4.11828	11.9146	2.60698	4.00087
Testis.8wpc.11	2.65117	3.31958	4.16303	12.9463	0.336914	7.58647	70.7122	38.3169	4.64354	11.7953	9.00494	0	1.67752	8.34185	10.0331	6.4455	33.5579	3.37434	3.93791	7.07953	4.64955	2.3903	4.10431	3.94939	0	4.94714	4.75442	1.21393	0.261885	19.8432	3.77231	3.65818	10.7175	6.67806	6.50213	18.7663	90.5697	1.77209	6.07548	20.7373	6.36564	30.0516	18.9052	12.617	0.216874	4.92241	8.73591	2.29918	4.50183
Testis.9wpc.12	3.63948	4.41216	7.01692	10.9229	0.397684	9.12667	85.4523	49.1794	4.45643	13.1901	10.8174	0	1.17242	6.02169	8.28529	5.69105	27.547	4.89137	2.26615	15.4202	5.53678	3.63891	3.29581	8.41873	0.00972239	3.85302	5.02811	1.51008	0.292852	19.4888	14.2824	5.62662	7.92514	4.39793	5.77401	14.0693	61.2391	3.62177	3.47159	18.4652	9.80608	39.8255	20.6388	9.64438	0.0943127	3.99639	6.80671	1.72488	3.61342
Testis.9wpc.13	3.12086	7.11298	5.35413	8.20505	0.628184	11.5652	56.672	85.6332	3.86889	15.3291	7.89515	0.0195187	4.68078	5.89468	10.3407	10.1403	24.31	5.07603	1.70348	16.0959	9.6234	4.38878	2.7903	12.9335	0.0267974	4.41817	5.37689	2.70098	0.126616	17.0636	13.0422	7.97356	6.19564	4.25933	6.28727	11.1419	49.6569	4.6267	4.19555	19.0219	12.7471	61.162	25.8786	13.86	0.222814	2.97892	8.52353	1.65949	3.68955
Testis.10wpc.14	2.50988	3.50696	3.87932	11.5674	0.236285	8.29081	72.9662	58.8996	5.75861	12.4752	8.39547	0	2.30552	7.78267	10.9709	6.06409	42.0312	2.77873	3.82611	16.5412	5.52969	2.16841	5.33395	11.6097	0	4.66216	5.11038	1.3777	0.0470491	23.7607	4.85875	4.04957	5.90111	5.74914	7.25806	18.6355	77.9719	1.84436	6.52497	22.6187	6.68931	39.5368	22.6945	11.4907	0.0883153	5.18973	6.77518	2.39993	4.97933
Testis.10wpc.15	3.82824	8.75987	8.12479	8.57586	0.432776	10.9855	56.0266	91.2548	3.69576	18.4361	8.87405	0	5.81187	6.25643	11.2766	11.7238	31.7874	5.69189	2.34034	16.1961	12.5817	5.59292	3.26619	17.3955	0.00701254	4.25559	7.08983	3.81795	0.0559131	19.12	19.173	10.6306	7.45118	4.29277	7.54781	13.1051	55.0319	4.6279	5.41183	23.2445	14.9067	65.2248	27.1944	13.5057	0.0777436	4.42346	7.50976	1.60796	3.80872
Testis.11wpc.16	2.84049	3.90456	6.22916	12.0265	0.260133	9.08303	86.0336	77.383	5.79476	11.2661	7.88905	0	1.79775	9.60946	10.2924	6.69804	38.8366	3.44897	4.595	20.5484	4.85406	2.6078	4.12877	9.74018	0.0172618	4.11131	5.59783	1.59012	0.183511	19.1175	12.125	5.55868	7.10285	5.32795	10.6692	17.3364	92.4582	2.73268	5.03701	20.2943	8.68891	47.9556	22.7446	9.12957	0.071764	5.68976	8.97431	2.15239	4.92828
Testis.11wpc.17	3.13685	6.74245	6.24797	8.77041	0.45318	11.6618	66.673	100.199	3.55087	16.3579	8.33196	0.0212299	4.55859	6.501	10.2847	9.88509	27.291	4.39448	2.11016	21.6579	10.7011	5.64627	3.13018	14.3834	0.00971556	4.03206	6.85731	3.79663	0.0344289	18.405	18.9456	9.03661	8.08826	4.4324	8.64781	9.48798	59.8196	4.71028	5.27212	24.6919	14.9555	64.0229	28.9914	13.8721	0.121174	3.99358	8.74174	2.09767	4.71056
Testis.12wpc.18	3.05647	5.48751	6.44479	8.85697	0.348445	9.53167	55.0599	82.5588	3.50166	12.4788	8.38406	0.0252624	4.03033	6.93668	9.84151	8.32272	34.2285	5.3843	2.38849	21.5096	8.12334	4.56308	4.22678	23.9808	0.011561	3.56576	5.90546	2.67438	0.112664	16.7511	16.4385	7.10628	5.66034	4.35057	8.32388	14.3822	58.3559	2.46505	5.53373	13.3355	12.2114	49.3011	27.8606	9.69318	0.14419	3.85551	8.03397	1.35448	2.46087
Testis.12wpc.19	2.39255	5.1672	3.87194	7.72074	0.281307	11.0694	50.3053	104.245	3.49314	11.9667	7.5322	0.0372428	3.99848	7.11601	12.6013	8.60074	21.2487	3.42989	2.0766	17.4015	8.63171	3.96665	3.24695	14.7986	0	3.26973	3.82922	2.45009	0.0754968	16.3105	12.2141	5.58336	6.49524	4.28317	10.9218	14.9989	59.9185	2.73187	3.7082	18.6875	13.2666	51.721	28.5623	16.7622	0.330666	3.52493	10.717	1.65451	4.50609
Testis.13wpc.20	3.93199	8.93749	6.95581	6.52511	0.285637	9.27939	47.3576	48.1072	4.233	15.2536	8.12376	0.0289923	3.31632	4.50015	3.67561	10.2656	24.3421	6.61157	0.492	6.27802	10.2061	4.31585	2.19311	21.1022	0.0132679	4.25961	5.28692	2.9377	0.0470175	17.4546	20.2024	11.1046	6.28875	1.52181	2.25689	10.1154	36.2261	4.77189	4.89044	14.856	12.2805	42.3698	26.9291	10.5799	0.0735466	4.18466	3.09632	1.59888	2.58886
Testis.13wpc.21	2.68338	4.43195	4.31033	10.1276	0.310724	11.1037	66.2064	97.337	5.02737	9.98004	7.45136	0.0168957	3.78051	8.22391	14.143	7.45089	20.889	3.97895	3.91168	20.664	8.34113	3.86214	2.96229	14.8312	0.0231963	4.94789	3.76935	1.94196	0.205501	13.7959	14.0412	4.83104	7.94725	5.83932	13.844	14.1066	68.5885	3.13281	5.64058	17.6908	12.8105	50.0225	24.348	14.3663	0.0964358	3.99783	9.76397	2.69178	3.775
Testis.13wpc.22	2.76709	5.10526	6.3828	9.30537	0.33359	9.28221	65.3162	118.13	4.99984	12.3169	7.77576	0.0207304	5.32496	7.84324	13.3149	9.64881	23.5292	4.29109	1.88461	20.0696	11.343	4.90655	3.86718	24.841	0.0189739	5.30736	6.47478	3.16649	0.0504283	15.9519	17.2743	7.06592	7.99678	5.89308	12.3813	23.7304	53.9241	3.97994	6.30153	20.363	14.4738	66.1174	27.7598	14.425	0.052588	3.67888	8.44996	2.22298	4.12693
Testis.16wpc.23	4.27147	5.66848	5.726	5.6172	1.48689	14.9909	55.7663	44.2909	3.32438	11.9372	6.44167	0	3.34557	2.97557	2.21008	10.5733	10.048	5.94133	0.595607	4.18742	5.30167	4.65633	1.47372	7.87563	0.0160619	3.91288	1.87242	2.0701	1.25221	19.0074	10.9364	6.55484	10.1368	1.65598	2.42597	13.725	32.8621	5.03779	3.59739	15.677	9.3352	23.4203	19.1716	9.85305	2.64877	1.74399	4.37309	1.2635	1.98081
Testis.16wpc.24	6.44389	8.73152	10.9267	2.83929	2.41738	15.1933	35.2002	49.2856	1.57218	17.7869	8.05088	0	3.18779	1.31807	0.932864	13.2919	12.808	7.47651	0.3367	5.14625	7.2764	5.44986	1.25203	8.36454	0	2.74423	4.58037	1.48999	1.66814	25.9596	20.5345	7.86036	10.9731	0.450516	0.605818	9.24005	26.3666	7.69976	3.7012	15.6433	15.8767	27.9689	21.8972	9.69125	0.319291	1.49937	1.45238	1.11699	1.69786
Testis.18wpc.26	4.93796	6.08344	10.2452	5.88856	1.01773	17.5139	49.5474	40.4244	3.68676	10.6171	6.98962	0	4.23579	2.76865	2.5302	12.6292	9.28562	4.8691	1.24229	4.64269	5.37869	4.16443	1.97099	6.83616	0	3.97863	3.10065	2.38951	3.38346	17.0823	12.1946	5.65416	11.2355	2.5473	4.12657	15.9617	31.8308	5.9554	4.44479	13.9428	10.6205	22.2317	26.4192	10.7535	3.43551	2.51163	4.89358	1.77559	3.22595
Testis.19wpc.27	3.09871	4.74439	6.32242	6.53848	1.16407	11.5909	80.9997	46.9621	4.43481	14.4422	7.03471	0	2.17794	3.51093	2.91752	10.2851	11.7551	5.20492	0.917248	7.27406	6.76487	3.02639	1.7489	13.691	0.0182264	3.04864	2.70421	1.07665	1.11415	17.3977	8.44122	5.57859	9.6674	2.17275	4.35649	9.61776	32.651	4.76989	4.35041	8.27866	13.6585	29.5815	18.5997	13.7729	0.782998	1.53137	8.4833	1.6473	2.35551
Testis.infant.28	6.3525	4.09857	9.7086	12.3665	2.83765	19.2449	72.0236	39.873	2.24363	11.3358	8.67666	5.71287	2.56159	4.89456	2.69053	14.379	16.1019	5.22997	3.00796	13.69	5.45134	3.03566	2.96414	10.5345	0.302292	3.57547	4.08675	4.32665	2.30893	13.2976	10.3159	5.58453	12.0854	5.29615	6.90075	9.112	49.8132	5.20183	7.70626	15.9139	10.5182	22.2216	15.1729	7.31832	6.12521	5.80837	9.42725	1.9144	4.26487
Testis.infant.29	4.585	3.08033	8.56415	12.0366	0.789111	27.076	70.4903	31.8431	2.05433	8.92007	10.1731	0.208122	1.63265	3.45548	1.35819	15.8364	16.221	5.16099	3.57769	10.3817	5.14559	2.25083	3.09285	2.37627	0.138537	3.73275	5.06519	3.83424	6.94207	17.7271	11.4392	8.87765	27.9236	4.96561	6.50076	13.2217	52.4173	4.81892	6.53805	15.5301	11.1267	18.7507	30.6013	6.83694	17.2545	8.41647	6.81403	1.9564	4.98795
Testis.toddler.31	4.22051	5.72404	10.1411	9.6696	0.534246	40.1553	48.5876	39.1149	2.96801	8.97134	8.63129	0.0208563	3.72499	3.00856	2.57409	13.3886	9.83871	6.21047	3.43818	7.93629	6.94313	4.40374	2.83444	6.56552	0.162258	3.93619	5.74536	6.48184	2.6382	15.8151	15.0992	11.4292	24.9894	6.29789	9.81125	16.4283	41.8977	5.50565	6.00999	12.5017	8.44253	18.4546	27.4477	10.0083	18.4118	5.47781	7.01634	2.63585	4.42611
Testis.youngTeenager.32	1.16694	4.18849	6.14094	7.72429	1.4073	13.2861	35.1862	32.2782	1.62516	9.47241	7.28278	0.173392	0.745624	6.16422	9.64977	4.27038	34.3523	3.13939	8.43703	10.7796	14.0834	3.67191	5.46239	7.97195	0.170036	2.95877	9.25023	1.38606	0.994217	15.315	7.82887	5.64773	5.71735	6.39871	6.3166	9.82482	82.453	1.78893	8.69018	15.1592	7.09101	27.2748	18.5829	14.2685	0.754033	6.44719	7.65699	9.97965	10.4368
Testis.youngTeenager.33	1.54046	4.68439	8.87305	7.05817	1.73297	10.9029	44.9691	34.6701	2.35687	10.8806	8.87855	0.135306	0.841737	4.36589	9.83223	5.71333	34.4443	4.20707	4.83828	9.05287	16.6403	4.00309	4.80529	10.5331	0.17957	3.57721	10.4732	1.73934	0.702169	13.5943	12.1653	7.48684	5.9236	6.5117	5.02123	8.14974	78.1089	2.52722	13.5989	23.2851	7.7293	30.5129	16.4502	14.6418	4.20466	6.00295	6.64717	5.37876	7.19693
Testis.oldTeenager.34	0.841651	4.37694	11.3012	5.43	2.84761	5.7661	46.7659	38.4777	1.18179	10.9485	6.96585	0.217683	0.946489	6.26647	4.63767	3.17917	29.7167	2.78438	16.8212	7.41763	22.6152	2.75689	9.16936	6.35866	0.0913179	2.86022	9.20252	0.740724	0.661914	22.4925	7.48041	3.12727	3.20695	9.80002	10.4326	10.005	47.1866	2.16024	16.7232	15.5915	3.45811	19.3817	15.8563	13.5097	0.609731	6.56723	5.0909	37.6263	24.2693
Testis.oldTeenager.35	0.866614	4.84536	8.70867	5.82347	3.09445	7.76809	53.8691	39.8147	1.2521	13.6913	6.22435	0.339779	1.42193	5.46696	8.68006	3.79367	30.0745	2.4314	18.4835	5.78869	22.3692	2.76671	9.84691	6.97856	0.182043	3.27824	6.51118	1.16872	2.00251	24.914	7.13369	3.28942	2.35401	9.99527	14.087	7.54635	50.1358	1.54789	15.7944	18.1478	3.95045	18.8919	20.896	16.1434	0.499293	6.25534	8.60973	29.7451	16.5653
Testis.youngAdult.36	1.04	6.61835	11.9144	4.57007	3.96096	7.24406	50.1663	37.0472	1.21263	14.7499	5.52771	0.347363	1.20053	4.50938	3.71846	3.54737	26.108	2.57278	13.2398	6.83617	31.7027	4.11077	9.22259	5.79811	0.0529886	2.67393	7.33768	0.685849	2.85575	25.4843	8.34528	3.1927	2.26163	7.09067	9.62208	5.31195	32.002	2.88792	12.1052	14.5715	4.4204	23.3318	20.6933	18.2647	1.76235	4.86304	4.12196	36.4209	22.0659
Testis.youngAdult.37	0.801186	5.30522	12.4321	4.55159	3.57881	7.45415	57.7822	42.932	1.33912	16.0222	6.93446	0.316177	1.56509	4.47645	4.68537	4.07217	27.4862	3.40639	13.3499	5.33984	33.514	3.26906	9.1175	5.72544	0.0868163	2.79895	7.69778	1.03204	1.30751	25.5808	10.1342	3.34563	2.20652	8.66482	11.3727	5.82346	36.8541	3.39298	18.4134	18.9218	5.06715	22.2672	18.9833	15.6432	0.848851	6.87033	5.92174	24.0238	18.8219
Testis.youngAdult.38	0.862719	6.89061	13.2724	3.64947	3.37679	7.2879	32.9981	48.5883	1.15021	15.0418	6.81457	0.234511	0.778318	3.79678	5.97497	4.87099	21.6539	3.75778	12.5512	6.13431	45.9553	4.24714	6.10009	7.9932	0.0742988	2.81916	6.66663	1.43228	0.980032	24.4586	10.1688	4.18828	2.44378	7.30911	9.16399	7.49404	29.2408	3.46737	13.6929	16.8127	5.16414	24.1059	13.4605	16.4485	0.68642	3.92694	5.44788	25.5618	14.8529
Testis.youngMidAge.39	0.693646	4.01223	7.77152	7.26453	2.59659	7.13161	55.0818	44.5864	1.49665	14.2402	5.18822	0.161961	1.13757	5.73834	6.34169	3.81543	27.4548	2.21478	9.70892	6.03608	23.6011	2.81542	10.1891	8.00267	0.101072	2.61172	7.54075	1.2414	1.14017	22.94	9.36192	3.56178	2.69655	6.66911	10.108	8.53194	58.7681	2.3034	15.2293	19.6587	4.93021	22.4987	19.5298	13.4539	0.821713	4.21552	7.2945	20.3787	17.5869
Testis.olderMidAge.40	0.638477	5.99332	15.2205	3.53381	2.92764	5.96175	45.5156	54.5786	1.31278	20.5636	6.30182	0.0751663	0.965388	4.95222	9.13189	5.6476	21.3439	3.09203	15.5802	3.2	39.4523	4.52258	9.9166	7.98371	0.165114	3.75302	7.1014	0.954887	0.737487	25.0976	10.8332	2.72053	2.00072	8.37863	18.0582	12.7959	26.1854	4.31564	16.879	16.9034	5.89716	22.4029	12.872	14.5496	0.486231	5.12228	8.50927	30.2721	25.2032
Testis.Senior.41	0.690387	5.72184	10.4509	4.32676	2.69636	5.93875	57.6792	38.0302	1.25128	13.8123	6.11828	0.12896	1.74686	5.42128	4.76407	2.90375	25.9526	2.28107	25.6101	5.36588	31.5123	2.86487	9.43132	5.32909	0.0196723	2.92679	7.52617	0.763875	1.08926	27.9381	8.05593	2.5499	2.75801	13.3862	16.2554	11.0684	37.9812	2.48656	16.4659	16.1877	3.47553	21.0606	23.1714	18.1782	0.258987	4.55172	5.81514	54.8376	21.5105
[truncated: 28 more columns]

## Sheet: DevCluster
Tissue distribution
[0..1]	CNS	CNS Development	Prenatal Expression	Heart/Kidney/Liver, CNS Development	Heart/Kidney/Liver	Heart/Liver	Liver	Reproductive System	Ubiquitous Expression
Brain.Average	0.535887	0.384476	0.285122	0.155109	0.194769	0.0999079	0.0784578	0.207413	0.239241
Cerebellum.Average	0.464701	0.204359	0.533423	0.185985	0.232702	0.065065	0.0334652	0.0804789	0.199713
Heart.Average	0.153792	0.296504	0.203202	0.259229	0.264124	0.360263	0.154284	0.187024	0.263056
Kidney.Average	0.189902	0.226846	0.267961	0.200577	0.273032	0.187339	0.171895	0.24768	0.197083
Liver.Average	0.120418	0.0921732	0.243716	0.385086	0.268074	0.35249	0.595363	0.357884	0.30062
ReproductiveSystem.Average	0.199832	0.0580022	0.400516	0.167794	0.304307	0.0926541	0.0365253	0.181687	0.279064
Genes	6	3	4	6	5	15	24	5	9

## Sheet: SOM x PA
	Peroxisome Biogenesis	Fission	Pexophagy	Metabolite Flux	ROS	D-AAs	Mitochondrial beta-Oxidation	Peroxisomal beta-Oxidation	alpha-Oxidation	Plasmalogen Biosynthesis	PUFA Biosynthesis	BA Biosynthesis
CNS	0.194167	0.15077	0.185882	0.147899	0.0974441	0.131387	0.127386	0.125088	0.107662	0.201682	0.130741	0.0642662
Heart/CNS Development	0.190244	0.15115	0.188719	0.145638	0.078209	0.121406	0.153947	0.11898	0.106548	0.207986	0.152167	0.0363143
Prenatal Expression	0.187733	0.188792	0.184294	0.181136	0.174755	0.184523	0.174279	0.179587	0.179573	0.186402	0.175178	0.169485
Heart/Kidneys/Liver, CNS Development	0.183178	0.200107	0.187829	0.215381	0.262714	0.223882	0.215634	0.231949	0.237087	0.174161	0.216242	0.293762
Heart/Kidneys/Liver	0.18518	0.193445	0.18578	0.18878	0.189397	0.191819	0.193698	0.190631	0.194347	0.185279	0.192676	0.189653
Heart/Liver	0.181474	0.189953	0.191218	0.209745	0.241	0.206888	0.22827	0.220124	0.22418	0.181399	0.225837	0.263862
Liver	0.180523	0.234344	0.185317	0.263172	0.39602	0.298812	0.242392	0.310972	0.325862	0.147847	0.247318	0.480116
Kidneys/Liver/Reproductive System	0.185206	0.20583	0.184244	0.20803	0.246644	0.223141	0.197183	0.222941	0.228788	0.173508	0.199225	0.270089
Ubiquitous Expression	0.185612	0.18381	0.188269	0.194818	0.20954	0.193049	0.195496	0.198532	0.197388	0.184079	0.195808	0.219895
